# Supplementary material for: Inferring fish behaviour at the trawl mouth from escape location
Source: PeerJ. 2023 Jan 25;11:e14746. doi: 10.7717/peerj.14746 (PMC9884032; doi:10.7717/peerj.14746)
Supplement: Supplemental Information 1 — Raw data includes the fish length data measured for all species captured by main codend and collecting bags and the trawl operation data recored the trawl operation parameters and fishing conditions. The fish length data of each selected species was separated through the R codes included. [file peerj-11-14746-s001.zip]

Archive with 22 entries (18 files):
- Supplemental Data S1/
- Supplemental Data S1/Raw data/
- Supplemental Data S1/Raw data/Fish_length_data.xlsx
- Supplemental Data S1/Raw data/Trawl_operation_data.xlsx
- Supplemental Data S1/Selected species data/
- Supplemental Data S1/Selected species data/Suplemental_American_plaice_data.txt
- Supplemental Data S1/Selected species data/Suplemental_Cod_data.txt
- Supplemental Data S1/Selected species data/Suplemental_Dab_data.txt
- Supplemental Data S1/Selected species data/Suplemental_European_plaice_data.txt
- Supplemental Data S1/Selected species data/Suplemental_Haddock_data.txt
- Supplemental Data S1/Selected species data/Suplemental_Monfish_data.txt
- Supplemental Data S1/Supplemental workup/
- Supplemental Data S1/Supplemental workup/.RData
- Supplemental Data S1/Supplemental workup/.Rhistory
- Supplemental Data S1/Supplemental workup/Fish_length_data.xlsx
- Supplemental Data S1/Supplemental workup/Supplemental_American_plaice_code.R
- Supplemental Data S1/Supplemental workup/Supplemental_Cod_code.R
- Supplemental Data S1/Supplemental workup/Supplemental_Dab_code.R
- Supplemental Data S1/Supplemental workup/Supplemental_European_plaice_code.R
- Supplemental Data S1/Supplemental workup/Supplemental_Haddock_code.R
- Supplemental Data S1/Supplemental workup/Supplemental_monkfish_code.R
- Supplemental Data S1/Supplemental workup/Trawl_operation_data.xlsx
