# Supplementary material for: Inferring fish behaviour at the trawl mouth from escape location
Source: PeerJ. 2023 Jan 25;11:e14746. doi: 10.7717/peerj.14746 (PMC9884032; doi:10.7717/peerj.14746)
Supplement: Supplemental Information 1 — Raw data includes the fish length data measured for all species captured by main codend and collecting bags and the trawl operation data recored the trawl operation parameters and fishing conditions. The fish length data of each selected species was separated through the R codes included. [file peerj-11-14746-s001.zip › Supplemental Data S1/Raw data/Fish_length_data.xlsx]

## Sheet: Sheet1
Sampl_ID	Species	length	number
339707	1	6	1
339707	1	21	1
339707	1	32	1
339707	1	36	2
339707	1	37	1
339707	1	38	1
339707	1	39	2
339707	1	40	3
339707	1	47	2
339707	1	51	1
339707	1	52	1
339707	1	63	1
339707	1	77	2
339707	1	78	1
339707	1	85	1
339707	1	88	3
339707	1	89	1
339707	1	91	1
339707	1	92	1
339707	1	94	1
339707	1	95	1
339707	1	99	1
339707	1	101	2
339707	1	107	1
339707	1	113	1
339707	2	9	1
339707	2	10	1
339707	2	15	1
339707	2	19	2
339707	2	20	6
339707	2	21	7
339707	2	22	14
339707	2	23	12
339707	2	24	3
339707	2	25	6
339707	2	28	3
339707	2	29	3
339707	2	30	4
339707	2	31	8
339707	2	32	15
339707	2	33	7
339707	2	34	4
339707	2	35	2
339707	2	36	3
339707	2	42	1
339707	2	43	1
339707	2	45	1
339707	2	77	1
339707	2	85	1
339707	3	49	1
339707	5	39	1
339707	21	77	1
339707	23	17	1
339707	23	18	1
339707	23	34	2
339707	23	36	2
339707	23	37	3
339707	23	39	3
339707	23	42	2
339707	23	43	2
339707	23	44	1
339707	23	45	2
339707	23	46	2
339707	23	49	1
339707	23	50	1
339707	23	51	1
339707	24	31	1
339707	27	12	1
339707	27	13	1
339707	27	14	2
339707	27	15	1
339707	27	17	1
339707	27	19	1
339707	27	21	3
339707	27	26	1
339707	27	29	1
339707	28	14	1
339707	28	15	1
339707	28	16	3
339707	28	17	2
339707	28	18	2
339707	28	19	4
339707	28	20	1
339707	28	22	3
339707	28	23	1
339707	28	24	1
339707	28	26	4
339707	28	27	1
339707	28	29	1
339707	28	30	2
339707	28	31	2
339707	28	32	1
339707	28	33	1
339707	28	34	2
339707	33	16	3
339707	33	17	4
339707	33	18	7
339707	33	19	1
339708	1	22	2
339708	1	26	1
339708	1	31	1
339708	1	35	3
339708	1	36	2
339708	1	37	3
339708	1	38	2
339708	1	39	1
339708	1	40	1
339708	1	41	1
339708	1	42	1
339708	1	43	1
339708	1	46	1
339708	1	86	1
339708	1	97	1
339708	1	107	1
339708	2	23	2
339708	2	24	3
339708	2	25	1
339708	2	30	1
339708	2	31	2
339708	2	32	1
339708	2	33	2
339708	2	34	1
339708	2	35	1
339708	2	36	1
339708	2	44	1
339708	12	54	1
339708	12	56	1
339708	12	57	1
339708	12	58	1
339708	14	37	1
339708	14	47	1
339708	19	11	1
339708	19	13	1
339708	23	37	1
339708	23	38	1
339708	23	40	1
339708	23	41	1
339708	23	42	1
339708	23	44	1
339708	23	45	2
339708	23	47	1
339708	28	27	1
339708	28	28	1
339708	28	29	2
339708	28	33	2
339708	28	35	1
339708	28	37	1
339708	33	17	3
339708	33	18	5
339708	33	19	2
339709	1	22	2
339709	1	24	3
339709	1	27	1
339709	1	33	1
339709	1	36	1
339709	1	38	2
339709	1	43	1
339709	1	51	1
339709	1	86	1
339709	2	9	1
339709	2	10	5
339709	2	11	1
339709	2	20	1
339709	2	21	1
339709	2	28	1
339709	12	14	1
339709	12	50	1
339709	12	51	1
339709	14	57	1
339709	19	13	1
339709	23	35	1
339709	23	37	1
339709	23	40	1
339709	23	42	3
339709	23	43	1
339709	23	45	1
339709	23	46	2
339709	28	14	2
339709	28	15	2
339709	28	18	1
339709	28	19	2
339709	28	20	1
339709	28	22	2
339709	28	32	1
339709	28	38	1
339709	33	16	2
339709	33	17	6
339709	33	18	8
339709	33	19	1
339709	33	20	4
339710	1	20	1
339710	1	21	1
339710	1	23	2
339710	1	25	1
339710	1	29	1
339710	1	31	2
339710	1	33	1
339710	1	36	2
339710	1	37	2
339710	1	38	3
339710	1	39	1
339710	1	40	3
339710	1	45	2
339710	1	47	2
339710	1	48	2
339710	1	49	1
339710	1	50	1
339710	1	51	1
339710	1	57	1
339710	1	59	1
339710	1	62	1
339710	1	64	1
339710	1	66	1
339710	1	75	1
339710	1	76	1
339710	1	77	1
339710	1	79	1
339710	1	83	1
339710	1	89	1
339710	2	19	1
339710	2	23	1
339710	2	34	1
339710	2	37	1
339710	2	22	1
339710	2	24	1
339710	4	32	1
339710	12	37	1
339710	14	51	1
339710	14	60	1
339710	23	36	1
339710	23	37	1
339710	28	15	2
339710	23	39	1
339710	23	41	1
339710	23	45	1
339710	28	21	1
339710	28	37	1
339710	33	15	2
339710	33	16	1
339710	33	17	3
339710	33	18	2
339710	33	19	3
339710	33	20	3
339710	33	21	1
339711	1	40	4
339711	1	37	3
339711	1	38	5
339711	1	39	2
339711	1	41	2
339711	1	43	3
339711	1	44	1
339711	1	47	2
339711	1	48	3
339711	1	49	2
339711	1	50	1
339711	1	51	2
339711	1	57	1
339711	1	58	1
339711	1	59	1
339711	1	60	1
339711	1	66	1
339711	1	77	1
339711	1	78	1
339711	1	80	3
339711	1	81	1
339711	1	84	1
339711	1	85	3
339711	1	86	3
339711	1	87	2
339711	1	88	2
339711	1	90	5
339711	1	91	2
339711	1	92	3
339711	1	93	2
339711	1	94	1
339711	1	95	3
339711	1	96	1
339711	1	97	6
339711	1	101	2
339711	1	98	1
339711	1	99	2
339711	1	100	1
339711	1	102	2
339711	1	103	3
339711	1	104	4
339711	1	105	2
339711	1	106	1
339711	1	109	2
339711	1	110	2
339711	1	111	2
339711	1	112	2
339711	1	115	1
339711	1	33	5
339711	1	34	3
339711	1	35	5
339711	1	36	4
339711	1	31	1
339711	1	22	4
339711	1	24	2
339711	1	30	3
339711	1	32	2
339711	2	10	2
339711	2	11	1
339711	2	14	1
339711	2	18	3
339711	2	20	14
339711	2	21	29
339711	2	22	37
339711	2	23	36
339711	2	24	37
339711	2	25	32
339711	2	26	16
339711	2	27	35
339711	2	28	35
339711	2	29	17
339711	2	30	42
339711	2	31	24
339711	2	32	36
339711	2	33	31
339711	2	34	23
339711	2	35	18
339711	2	36	14
339711	2	37	4
339711	2	41	2
339711	2	42	2
339711	2	43	3
339711	2	44	2
339711	2	45	3
339711	2	47	1
339711	2	48	2
339711	2	49	1
339711	2	50	1
339711	2	53	1
339711	2	55	1
339711	2	56	1
339711	4	39	1
339711	4	42	1
339711	4	48	1
339711	4	49	1
339711	4	51	1
339711	9	20	2
339711	9	21	1
339711	9	25	1
339711	9	62	1
339711	9	83	1
339711	12	20	1
339711	12	47	1
339711	12	50	1
339711	12	51	1
339711	12	52	1
339711	12	55	1
339711	12	58	2
339711	14	46	1
339711	14	50	1
339711	14	62	1
339711	21	66	1
339711	21	67	1
339711	21	68	1
339711	21	74	1
339711	23	15	2
339711	23	17	1
339711	23	18	2
339711	23	19	1
339711	23	22	1
339711	23	24	1
339711	23	27	1
339711	23	30	1
339711	23	31	2
339711	23	32	1
339711	23	33	4
339711	23	34	3
339711	23	35	16
339711	23	36	13
339711	23	37	18
339711	23	38	22
339711	23	39	10
339711	23	40	8
339711	23	41	22
339711	23	42	23
339711	23	43	9
339711	23	44	10
339711	23	45	13
339711	23	49	5
339711	23	46	9
339711	23	47	8
339711	23	48	8
339711	23	50	4
339711	23	51	5
339711	23	52	6
339711	23	53	1
339711	23	54	1
339711	23	56	1
339711	24	32	1
339711	24	39	1
339711	27	13	2
339711	27	14	8
339711	27	15	14
339711	27	16	7
339711	27	17	6
339711	27	18	8
339711	27	19	6
339711	27	20	14
339711	27	21	6
339711	27	22	13
339711	27	23	3
339711	27	24	5
339711	27	25	2
339711	27	26	1
339711	27	27	4
339711	27	28	3
339711	27	30	2
339711	27	31	1
339711	27	32	3
339711	27	33	1
339711	27	34	1
339711	27	35	1
339711	27	39	1
339711	27	41	1
339711	28	9	1
339711	28	12	2
339711	28	13	2
339711	28	15	4
339711	28	16	4
339711	28	17	7
339711	28	18	8
339711	28	19	3
339711	28	20	6
339711	28	21	3
339711	28	22	2
339711	28	23	6
339711	28	24	3
339711	28	25	2
339711	28	27	5
339711	28	28	3
339711	28	30	2
339711	28	31	4
339711	28	32	1
339711	28	33	4
339711	28	37	1
339711	28	34	2
339711	28	35	2
339711	28	36	1
339711	28	38	1
339711	28	40	2
339711	28	43	1
339711	33	16	2
339711	33	17	7
339711	33	18	9
339711	33	19	3
339711	33	23	1
339712	1	20	1
339712	1	23	1
339712	1	24	1
339712	1	27	2
339712	1	28	1
339712	1	29	2
339712	1	31	2
339712	1	32	6
339712	1	34	3
339712	1	35	5
339712	1	36	5
339712	1	37	11
339712	1	38	3
339712	1	39	7
339712	1	40	2
339712	1	41	4
339712	1	43	1
339712	1	44	1
339712	1	45	2
339712	1	46	1
339712	1	47	2
339712	1	49	2
339712	1	50	1
339712	1	55	1
339712	1	58	1
339712	1	60	1
339712	1	64	1
339712	1	86	1
339712	1	88	1
339712	1	90	1
339712	1	92	1
339712	1	94	2
339712	1	98	1
339712	2	10	1
339712	2	18	2
339712	2	20	3
339712	2	21	1
339712	2	22	1
339712	2	23	7
339712	2	24	6
339712	2	25	2
339712	2	26	1
339712	2	27	2
339712	2	28	4
339712	2	29	3
339712	2	30	1
339712	2	31	5
339712	2	32	2
339712	2	33	7
339712	2	34	1
339712	2	35	2
339712	2	36	1
339712	2	42	1
339712	9	21	1
339712	9	39	1
339712	12	45	1
339712	12	48	1
339712	12	54	1
339712	12	56	1
339712	14	41	1
339712	14	42	1
339712	14	45	1
339712	14	47	1
339712	14	55	1
339712	14	61	1
339712	14	62	1
339712	14	72	1
339712	23	34	2
339712	23	37	3
339712	23	38	1
339712	23	39	1
339712	23	40	1
339712	23	41	3
339712	23	42	4
339712	23	43	1
339712	23	44	1
339712	23	46	1
339712	23	47	1
339712	23	48	1
339712	23	49	2
339712	23	51	1
339712	23	52	1
339712	23	53	1
339712	27	19	1
339712	28	17	3
339712	28	20	1
339712	28	21	1
339712	28	23	1
339712	28	25	1
339712	28	28	1
339712	28	31	1
339712	28	32	1
339712	28	34	1
339712	33	14	1
339712	33	16	4
339712	33	17	6
339712	33	18	7
339712	33	19	3
339713	1	18	1
339713	1	19	1
339713	1	20	1
339713	1	22	2
339713	1	23	1
339713	1	28	1
339713	1	34	1
339713	1	30	1
339713	1	32	1
339713	1	33	7
339713	1	35	1
339713	1	36	7
339713	1	37	3
339713	1	38	5
339713	1	39	4
339713	1	40	3
339713	1	41	3
339713	1	42	2
339713	1	43	1
339713	1	44	1
339713	1	45	1
339713	1	46	2
339713	1	47	1
339713	1	48	3
339713	1	49	1
339713	1	52	1
339713	1	68	1
339713	1	80	1
339713	1	82	1
339713	1	95	1
339713	1	96	1
339713	2	10	6
339713	2	11	3
339713	2	12	4
339713	2	17	1
339713	2	18	1
339713	2	19	2
339713	2	21	5
339713	2	22	5
339713	2	23	3
339713	2	24	1
339713	2	25	3
339713	2	26	1
339713	2	28	1
339713	2	30	1
339713	2	31	1
339713	2	32	3
339713	2	33	3
339713	2	35	1
339713	2	49	1
339713	4	21	1
339713	9	13	1
339713	9	16	1
339713	9	20	1
339713	9	22	1
339713	9	25	1
339713	12	19	1
339713	12	43	1
339713	12	53	2
339713	12	54	1
339713	12	55	2
339713	12	56	3
339713	12	58	3
339713	12	59	3
339713	12	60	1
339713	12	62	1
339713	12	64	1
339713	14	64	1
339713	23	36	1
339713	23	39	2
339713	23	40	1
339713	23	43	1
339713	23	44	1
339713	23	45	1
339713	23	47	2
339713	23	48	1
339713	23	49	1
339713	23	50	3
339713	23	53	1
339713	23	54	1
339713	27	13	1
339713	27	15	4
339713	27	18	1
339713	27	21	1
339713	28	8	1
339713	28	11	1
339713	28	13	1
339713	28	14	4
339713	28	15	7
339713	28	16	2
339713	28	17	3
339713	28	18	5
339713	28	19	3
339713	28	20	1
339713	28	21	1
339713	28	22	2
339713	28	23	1
339713	28	24	2
339713	28	27	1
339713	28	28	1
339713	28	30	1
339713	28	33	1
339713	33	16	4
339713	33	17	6
339713	33	18	6
339713	33	19	3
339714	1	7	1
339714	1	19	1
339714	1	21	1
339714	1	23	2
339714	1	26	1
339714	1	27	1
339714	1	28	2
339714	1	31	2
339714	1	32	3
339714	1	33	2
339714	1	34	3
339714	1	35	8
339714	1	36	4
339714	1	37	4
339714	1	38	3
339714	1	39	9
339714	1	40	2
339714	1	41	2
339714	1	42	4
339714	1	43	2
339714	1	44	1
339714	1	45	4
339714	1	47	1
339714	1	48	1
339714	1	49	1
339714	1	53	2
339714	1	56	1
339714	1	73	1
339714	1	78	1
339714	1	87	1
339714	1	88	1
339714	1	99	1
339714	2	10	1
339714	2	19	1
339714	2	20	3
339714	2	21	1
339714	2	22	3
339714	2	23	2
339714	2	24	3
339714	2	25	5
339714	2	26	2
339714	2	27	2
339714	2	30	1
339714	2	31	2
339714	2	32	3
339714	2	33	5
339714	2	34	1
339714	2	35	1
339714	2	36	1
339714	2	47	1
339714	4	31	1
339714	4	32	1
339714	4	39	1
339714	4	47	1
339714	5	25	1
339714	9	20	1
339714	9	31	1
339714	12	38	1
339714	12	45	1
339714	12	50	1
339714	12	51	1
339714	12	53	3
339714	12	54	3
339714	12	57	1
339714	12	58	1
339714	12	60	1
339714	12	63	1
339714	14	63	1
339714	14	43	1
339714	14	45	1
339714	14	53	1
339714	14	64	1
339714	14	66	1
339714	14	75	1
339714	14	76	1
339714	14	36	1
339714	14	40	1
339714	23	18	1
339714	23	23	1
339714	23	25	1
339714	23	26	1
339714	23	30	1
339714	23	34	1
339714	23	36	1
339714	23	37	3
339714	23	39	1
339714	23	40	1
339714	23	41	3
339714	23	42	3
339714	23	43	1
339714	23	45	1
339714	23	46	2
339714	23	47	2
339714	23	52	1
339714	23	54	1
339714	23	59	1
339714	24	35	1
339714	27	14	2
339714	28	9	1
339714	28	10	1
339714	28	13	2
339714	28	14	2
339714	28	15	3
339714	28	16	5
339714	28	17	4
339714	28	18	1
339714	28	19	3
339714	28	20	2
339714	28	21	3
339714	28	22	4
339714	28	23	1
339714	28	24	2
339714	28	25	3
339714	28	26	2
339714	28	27	1
339714	28	29	1
339714	28	30	3
339714	28	32	1
339714	33	14	1
339714	33	15	2
339714	33	16	4
339714	33	17	5
339714	33	18	6
339714	33	19	2
339715	1	21	1
339715	1	24	2
339715	1	26	1
339715	1	30	1
339715	1	32	4
339715	1	33	4
339715	1	34	6
339715	1	35	9
339715	1	36	11
339715	1	37	10
339715	1	38	3
339715	1	39	8
339715	1	40	6
339715	1	41	6
339715	1	42	3
339715	1	43	5
339715	1	44	1
339715	1	45	1
339715	1	46	3
339715	1	47	5
339715	1	48	3
339715	1	49	1
339715	1	50	2
339715	1	51	2
339715	1	52	2
339715	1	53	1
339715	1	54	1
339715	1	55	1
339715	1	57	1
339715	1	61	1
339715	1	62	2
339715	1	67	2
339715	1	69	1
339715	1	70	1
339715	1	75	2
339715	1	76	1
339715	1	77	1
339715	1	78	2
339715	1	79	4
339715	1	80	2
339715	1	81	1
339715	1	82	2
339715	1	83	2
339715	1	84	2
339715	1	85	3
339715	1	86	1
339715	1	87	1
339715	1	88	3
339715	1	89	2
339715	1	91	3
339715	1	92	2
339715	1	93	1
339715	1	94	1
339718	1	21	2
339718	1	22	2
339718	1	23	1
339718	1	24	3
339718	1	35	2
339718	1	36	1
339718	1	38	1
339718	1	40	1
339718	1	41	1
339718	1	42	2
339718	1	43	2
339718	1	47	1
339718	1	48	1
339718	1	66	1
339718	1	77	1
339718	1	80	1
339718	1	81	1
339718	1	83	1
339718	1	86	1
339718	1	90	1
339718	1	95	1
339718	1	99	1
339718	2	9	1
339718	2	10	3
339718	2	23	1
339718	2	24	1
339718	2	33	1
339718	9	53	1
339718	12	56	1
339718	23	36	1
339718	23	38	1
339718	23	41	3
339718	23	43	2
339718	23	45	1
339718	23	50	1
339715	1	95	3
339715	1	96	1
339715	1	97	1
339715	1	98	1
339715	1	99	1
339715	1	104	1
339715	1	107	1
339715	2	9	1
339715	2	10	4
339715	2	11	7
339715	2	12	2
339715	2	18	1
339715	2	20	1
339715	2	21	11
339715	2	22	16
339715	2	23	41
339715	2	24	29
339715	2	25	10
339715	2	26	7
339715	2	27	2
339715	2	29	4
339715	2	30	3
339715	2	31	11
339715	2	32	17
339715	2	33	8
339715	2	34	15
339715	2	35	8
339715	2	36	2
339715	2	37	2
339715	2	39	1
339715	2	44	1
339715	2	45	2
339715	2	49	2
339715	23	28	1
339715	23	30	1
339715	23	31	1
339715	23	32	3
339715	23	33	2
339715	23	34	3
339715	23	35	5
339715	23	36	9
339715	23	37	13
339715	23	38	16
339715	23	39	14
339715	23	40	8
339715	23	41	10
339715	23	42	21
339715	23	43	11
339715	23	44	8
339715	23	45	7
339715	23	46	10
339715	23	47	11
339715	23	48	8
339715	23	49	6
339715	23	51	1
339715	23	52	1
339715	23	53	2
339715	23	57	1
339715	23	59	1
339715	23	61	1
339716	1	6	1
339716	1	22	1
339716	1	26	2
339716	1	31	1
339716	1	32	1
339716	1	34	1
339716	1	35	2
339716	1	36	2
339716	1	40	2
339716	1	41	1
339716	1	42	1
339716	1	43	1
339716	1	52	1
339716	1	54	1
339716	1	80	1
339716	1	83	1
339716	1	84	1
339716	1	92	1
339716	1	100	1
339716	2	9	1
339716	2	10	3
339716	2	11	1
339716	2	21	2
339716	2	22	1
339716	2	23	1
339716	2	24	1
339716	2	26	1
339716	2	31	1
339716	2	32	1
339716	23	32	1
339716	23	41	1
339716	23	43	1
339716	23	44	2
339716	23	45	1
339716	23	49	1
339716	23	52	1
339717	1	7	1
339717	1	8	1
339717	1	20	1
339717	1	21	5
339717	1	22	1
339717	1	23	5
339717	1	24	1
339717	1	27	1
339717	1	29	1
339717	1	31	1
339717	1	32	1
339717	1	33	1
339717	1	34	2
339717	1	35	4
339717	1	36	3
339717	1	37	4
339717	1	38	1
339717	1	39	3
339717	1	41	2
339717	1	42	2
339717	1	46	1
339717	1	48	1
339717	1	50	1
339717	1	55	1
339717	1	61	1
339717	1	78	1
339717	1	83	1
339717	1	84	1
339717	1	90	1
339717	1	91	1
339717	2	9	1
339717	2	10	5
339717	2	24	2
339717	2	25	1
339717	2	26	1
339717	2	29	1
339717	23	32	1
339717	23	36	3
339717	23	37	4
339717	23	38	1
339717	23	39	1
339717	23	41	4
339717	23	42	1
339717	23	43	1
339717	23	47	2
339717	23	49	1
339717	23	50	2
339719	1	21	1
339719	1	34	1
339719	1	35	1
339719	1	36	2
339719	1	37	7
339719	1	38	7
339719	1	39	3
339719	1	40	3
339719	1	41	3
339719	1	42	8
339719	1	44	2
339719	1	45	3
339719	1	46	2
339719	1	47	2
339719	1	48	1
339719	1	49	2
339719	1	50	1
339719	1	51	4
339719	1	52	1
339719	1	54	1
339719	1	55	3
339719	1	57	1
339719	1	58	2
339719	1	59	2
339719	1	60	2
339719	1	61	1
339719	1	62	2
339719	1	67	2
339719	1	69	2
339719	1	73	2
339719	1	74	1
339719	1	76	2
339719	1	77	2
339719	1	78	4
339719	1	79	2
339719	1	80	1
339719	1	81	1
339719	1	82	2
339719	1	83	2
339719	1	85	1
339719	1	87	1
339719	1	88	2
339719	1	89	2
339719	1	90	1
339719	1	91	1
339719	1	93	2
339719	1	100	1
339719	2	9	1
339719	2	10	1
339719	2	11	3
339719	2	12	6
339719	2	13	1
339719	2	18	1
339719	2	19	1
339719	2	20	1
339719	2	21	2
339719	2	22	13
339719	2	23	11
339719	2	24	14
339719	2	25	7
339719	2	26	7
339719	2	29	3
339719	2	30	5
339719	2	31	4
339719	2	32	11
339719	2	33	10
339719	2	34	8
339719	2	35	3
339719	2	36	3
339719	2	37	2
339719	2	39	2
339719	2	41	1
339719	2	44	2
339719	2	45	2
339719	2	46	2
339719	2	47	3
339719	2	48	2
339719	2	54	1
339719	2	60	1
339719	2	61	1
339719	2	62	1
339719	3	72	1
339719	9	59	1
339719	23	33	4
339719	23	34	2
339719	23	35	4
339719	23	36	6
339719	23	37	4
339719	23	38	6
339719	23	39	11
339719	23	40	11
339719	23	41	18
339719	23	42	22
339719	23	43	14
339719	23	44	13
339719	23	45	11
339719	23	46	10
339719	23	47	15
339719	23	48	12
339719	23	49	2
339719	23	50	4
339719	23	51	4
339719	23	54	1
339719	23	56	1
339719	23	59	1
339720	1	63	1
339720	1	75	1
339720	1	76	1
339720	1	77	1
339720	1	87	1
339720	1	90	1
339720	1	22	1
339720	1	29	1
339720	1	30	2
339720	1	34	3
339720	1	35	1
339720	1	36	4
339720	1	37	4
339720	1	38	9
339720	1	39	5
339720	1	40	2
339720	1	41	2
339720	1	42	2
339720	1	43	5
339720	1	44	2
339720	1	45	2
339720	1	47	2
339720	1	48	1
339720	1	49	1
339720	1	50	1
339720	1	51	2
339720	1	53	2
339720	1	54	3
339720	1	57	1
339720	1	58	1
339720	1	59	3
339720	1	61	1
339720	1	62	1
339720	2	21	1
339720	2	23	1
339720	2	25	2
339720	2	33	2
339720	9	41	1
339720	9	60	1
339720	23	32	1
339720	23	34	2
339720	23	35	2
339720	23	36	2
339720	23	37	3
339720	23	38	2
339720	23	40	2
339720	23	41	1
339720	23	42	1
339720	23	43	2
339720	23	45	1
339720	23	46	1
339720	23	47	3
339720	23	48	1
339720	23	50	2
339720	23	51	1
339720	23	53	1
339721	1	37	6
339721	1	38	2
339721	1	39	2
339721	1	40	2
339721	1	41	2
339721	1	42	1
339721	1	44	1
339721	1	46	1
339721	1	47	2
339721	1	48	2
339721	1	52	2
339721	1	49	2
339721	1	50	3
339721	1	51	1
339721	1	56	1
339721	1	58	1
339721	1	60	1
339721	1	61	1
339721	1	65	1
339721	1	67	1
339721	1	77	1
339721	1	78	3
339721	1	83	2
339721	1	86	1
339721	1	88	1
339721	1	21	1
339721	1	23	1
339721	1	24	2
339721	1	25	2
339721	1	26	1
339721	1	34	1
339721	1	35	4
339721	1	36	3
339721	2	22	1
339721	2	24	1
339721	2	30	1
339721	2	35	1
339721	3	47	1
339724	1	33	3
339724	1	25	1
339724	1	31	1
339724	1	32	1
339724	1	35	2
339724	1	36	6
339724	1	37	3
339724	1	38	2
339724	1	40	1
339724	1	42	4
339724	1	43	1
339724	1	44	1
339724	1	46	3
339724	1	47	2
339724	1	48	1
339724	1	49	1
339724	1	50	2
339724	2	9	5
339724	2	10	3
339724	2	11	5
339724	2	22	4
339724	2	23	1
339724	2	24	2
339724	2	25	2
339724	2	27	1
339724	2	32	1
339724	2	33	1
339724	2	35	2
339724	2	36	1
339724	9	55	1
339724	12	54	2
339724	12	59	1
339724	14	43	1
339724	14	45	1
339724	14	46	1
339724	14	64	1
339724	23	34	1
339724	23	35	1
339724	23	37	2
339724	23	47	1
339724	23	40	2
339724	23	42	4
339724	23	45	1
339724	23	48	1
339724	23	50	1
339724	24	31	1
339724	24	36	1
339724	27	21	1
339724	28	13	1
339724	28	16	2
339724	28	17	1
339724	28	22	1
339724	28	23	1
339724	28	25	1
339724	28	40	1
339724	30	33	1
339724	33	15	2
339724	33	16	11
339724	33	17	4
339724	33	18	3
339721	23	31	1
339721	23	33	1
339721	23	34	1
339721	23	35	2
339721	23	36	2
339721	23	37	1
339721	23	38	2
339721	23	39	1
339721	23	41	3
339721	23	42	5
339721	23	43	2
339721	23	46	4
339721	23	48	3
339721	23	50	2
339722	1	22	1
339722	1	23	2
339722	1	28	1
339722	1	31	1
339722	1	33	1
339722	1	34	2
339722	1	35	2
339722	1	38	3
339722	1	40	1
339722	1	41	1
339722	1	43	2
339722	1	48	1
339722	1	49	1
339722	1	50	1
339722	1	61	1
339722	1	70	1
339722	1	76	1
339722	1	85	1
339722	2	25	1
339722	2	30	1
339722	2	32	3
339722	2	38	1
339722	3	46	1
339722	9	51	1
339722	12	12	1
339722	23	35	1
339722	23	36	4
339722	23	38	1
339722	23	40	2
339722	23	41	1
339722	23	43	1
339722	23	44	1
339722	23	45	1
339722	23	46	4
339722	23	47	1
339722	23	49	1
339722	23	50	2
339722	23	52	1
339723	1	36	2
339723	1	8	1
339723	1	34	1
339723	1	35	1
339723	1	37	2
339723	1	40	1
339723	1	41	1
339723	1	45	1
339723	1	50	1
339723	1	67	1
339723	2	9	1
339723	2	11	2
339723	2	12	1
339723	2	16	1
339723	2	18	1
339723	2	19	1
339723	2	20	1
339723	2	21	1
339723	2	22	9
339723	2	23	13
339723	2	24	8
339723	2	25	8
339723	2	26	4
339723	2	27	2
339723	2	28	2
339723	2	29	2
339723	2	30	11
339723	2	31	4
339723	2	32	12
339723	2	33	6
339723	2	34	4
339723	2	35	1
339723	2	36	3
339723	9	67	1
339723	12	59	1
339723	23	19	1
339723	23	20	1
339723	23	21	1
339723	23	27	1
339723	23	28	1
339723	23	31	1
339723	23	33	3
339723	23	35	1
339723	23	36	3
339723	23	37	3
339723	23	38	3
339723	23	39	3
339723	23	40	5
339723	23	41	2
339723	23	42	1
339723	23	43	2
339723	23	44	4
339723	23	45	2
339723	23	46	3
339723	23	47	1
339723	23	48	3
339723	23	49	1
339723	23	52	1
339723	27	29	1
339723	27	30	1
339723	28	13	1
339723	28	20	1
339723	28	23	1
339723	28	31	1
339723	28	36	1
339723	30	32	1
339723	33	15	1
339723	33	16	3
339723	33	17	4
339723	33	18	9
339725	1	7	1
339725	1	21	1
339725	1	22	1
339725	1	24	1
339725	1	27	1
339725	1	29	1
339725	1	30	2
339725	1	31	1
339725	1	32	2
339725	1	33	1
339725	1	34	2
339725	1	35	5
339725	1	36	2
339725	1	37	2
339725	1	39	2
339725	1	41	1
339725	1	42	1
339725	1	49	1
339725	1	51	1
339725	1	96	1
339725	2	9	2
339725	2	10	4
339725	2	11	12
339725	2	12	2
339725	2	13	1
339725	2	22	1
339725	2	25	1
339725	2	27	1
339725	2	28	1
339725	12	38	1
339725	12	48	1
339725	12	52	1
339725	12	55	1
339725	12	58	1
339725	12	59	2
339725	14	48	1
339725	14	60	1
339725	14	65	1
339725	23	30	2
339725	23	33	1
339725	23	35	1
339725	23	36	2
339725	23	40	3
339725	23	41	2
339725	23	42	1
339725	23	43	3
339725	23	44	1
339725	23	45	3
339725	23	47	1
339725	23	51	2
339725	27	14	1
339725	27	15	1
339725	27	18	1
339725	28	16	2
339725	28	17	1
339725	28	36	1
339725	28	38	2
339725	28	39	1
339726	1	18	1
339726	1	21	1
339726	1	23	1
339726	1	30	1
339726	1	32	1
339726	1	34	1
339726	1	54	1
339726	1	58	1
339726	1	93	1
339726	2	9	3
339726	2	10	12
339726	2	11	4
339726	2	12	2
339726	2	17	1
339726	2	19	1
339726	2	20	1
339726	2	21	4
339726	2	22	8
339726	2	23	6
339726	2	24	2
339726	2	25	2
339726	2	27	1
339726	2	31	1
339726	2	32	1
339726	2	33	2
339726	2	34	1
339726	12	50	1
339726	23	16	1
339726	12	53	1
339726	12	56	1
339726	12	59	1
339726	14	46	1
339726	14	60	1
339726	23	28	1
339726	23	35	1
339726	23	38	1
339726	23	39	1
339726	23	42	1
339726	23	45	1
339726	23	47	1
339726	23	48	2
339726	23	50	1
339726	28	13	4
339726	28	16	3
339726	28	21	1
339726	28	25	1
339726	28	28	1
339726	33	12	2
339726	33	15	1
339726	33	16	7
339726	33	17	6
339726	33	18	2
339727	1	24	1
339727	1	10	2
339727	1	11	2
339727	1	23	1
339727	1	28	2
339727	1	29	2
339727	1	30	2
339727	1	31	1
339727	1	32	1
339727	1	33	3
339727	1	34	4
339727	1	35	4
339727	1	36	3
339727	1	37	5
339727	1	38	4
339727	1	39	3
339727	1	40	1
339727	1	41	1
339727	1	42	4
339727	1	43	1
339727	1	45	1
339727	1	46	1
339727	1	48	2
339727	1	49	1
339727	1	52	1
339727	1	55	3
339727	1	56	1
339727	1	60	1
339727	1	61	1
339727	1	72	1
339727	1	77	1
339727	1	108	1
339727	2	9	1
339727	2	10	6
339727	2	11	4
339727	2	12	7
339727	2	13	4
339727	2	14	3
339727	2	16	2
339727	2	18	1
339727	2	19	1
339727	2	20	10
339727	2	21	13
339727	2	22	17
339727	2	23	14
339727	2	24	12
339727	2	25	14
339727	2	26	10
339727	2	27	5
339727	2	28	10
339727	2	29	6
339727	2	30	9
339727	2	31	8
339727	2	32	18
339727	2	33	8
339727	2	34	13
339727	2	35	6
339727	2	36	1
339727	2	37	1
339727	2	42	1
339727	2	43	1
339727	2	45	1
339727	2	46	2
339727	2	47	1
339727	4	10	1
339727	4	11	1
339727	4	32	1
339727	4	35	1
339727	5	23	1
339727	5	33	1
339727	21	55	1
339727	21	70	1
339727	23	30	1
339727	23	32	2
339727	23	33	2
339727	23	34	1
339727	23	35	3
339727	23	36	6
339727	23	37	11
339727	23	38	5
339727	23	39	10
339727	23	40	16
339727	23	41	9
339727	23	42	16
339727	23	43	6
339730	1	17	1
339730	1	21	1
339730	1	22	1
339730	1	25	1
339730	1	29	1
339730	1	34	1
339730	1	35	1
339730	1	37	2
339730	1	38	1
339730	1	39	1
339730	1	45	1
339730	1	47	2
339730	1	49	1
339730	1	51	1
339730	1	55	1
339730	1	56	1
339730	1	58	1
339730	1	60	1
339730	1	65	1
339730	1	73	1
339730	1	87	1
339730	2	9	1
339730	2	10	15
339730	2	11	4
339730	2	12	1
339730	2	13	1
339730	2	14	1
339730	2	20	1
339730	2	21	2
339730	2	22	1
339730	2	23	1
339730	2	24	1
339730	2	28	1
339730	2	32	1
339730	2	33	2
339730	2	37	1
339730	2	46	1
339730	9	9	1
339730	9	49	1
339730	12	45	1
339730	12	46	1
339730	12	54	1
339730	12	56	1
339730	12	57	1
339730	12	58	2
339730	14	34	1
339730	14	42	2
339730	14	45	1
339730	14	54	1
339730	14	57	1
339730	14	65	1
339730	23	31	1
339730	23	36	2
339730	23	38	1
339730	23	40	2
339730	23	42	4
339730	23	43	2
339730	23	44	1
339730	23	45	1
339730	23	46	1
339730	23	47	1
339730	23	49	2
339730	23	51	1
339730	23	52	1
339730	28	17	2
339730	28	18	1
339730	28	20	1
339730	28	22	1
339730	28	24	1
339730	28	26	1
339730	33	14	1
339730	33	16	4
339730	33	17	6
339730	33	18	1
339727	23	44	8
339727	23	45	11
339727	23	46	10
339727	23	47	10
339727	23	48	9
339727	23	52	3
339727	23	49	4
339727	23	50	9
339727	23	51	2
339727	23	53	3
339727	23	54	4
339727	23	55	2
339727	23	57	1
339727	23	58	1
339727	27	12	1
339727	27	14	3
339727	27	15	1
339727	27	16	1
339727	27	17	2
339727	27	19	1
339727	27	20	3
339727	27	21	1
339727	27	23	1
339727	27	24	1
339727	27	32	1
339727	27	34	1
339727	28	10	1
339727	28	13	1
339727	28	14	1
339727	28	15	2
339727	28	16	3
339727	28	17	2
339727	28	19	1
339727	28	21	2
339727	28	22	1
339727	28	24	3
339727	28	28	1
339727	28	31	1
339727	28	32	3
339727	28	33	3
339727	28	34	1
339727	28	37	2
339727	28	42	1
339727	28	44	1
339727	28	45	1
339727	30	32	1
339727	30	33	1
339727	30	35	1
339727	33	21	2
339727	33	18	5
339727	33	19	1
339727	33	20	2
339727	33	26	1
339727	33	15	1
339727	33	16	8
339727	33	17	10
339727	35	8.5	1
339728	1	10	3
339728	1	11	1
339728	1	21	1
339728	1	22	2
339728	1	28	1
339728	1	31	1
339728	1	33	1
339728	1	34	3
339728	1	35	1
339728	1	36	2
339728	1	38	5
339728	1	39	1
339728	1	40	4
339728	1	41	2
339728	1	42	1
339728	1	45	5
339728	1	46	2
339728	1	48	2
339728	1	50	1
339728	1	51	2
339728	1	56	2
339728	1	57	1
339728	1	61	1
339728	1	63	2
339728	2	8	1
339728	2	9	2
339728	2	10	8
339728	2	11	4
339728	2	12	1
339728	2	21	1
339728	2	23	1
339728	2	34	1
339728	4	14	1
339728	4	21	1
339728	4	23	1
339728	4	24	1
339728	4	34	1
339728	12	26	1
339728	12	38	2
339728	12	50	1
339728	12	52	1
339728	12	54	1
339728	12	56	1
339728	14	34	1
339728	14	38	2
339728	14	39	1
339728	14	43	1
339728	14	46	1
339728	14	53	1
339728	14	63	1
339728	14	67	2
339728	14	68	1
339728	21	59	1
339728	23	34	1
339728	23	35	4
339728	23	36	3
339728	23	37	3
339728	23	38	3
339728	23	39	3
339728	23	40	1
339728	23	41	2
339728	23	44	1
339728	23	45	1
339728	23	46	2
339728	23	47	2
339728	23	48	1
339728	23	56	1
339728	23	57	1
339728	27	14	1
339728	27	18	1
339728	27	21	1
339728	28	10	2
339728	28	15	3
339728	28	17	1
339728	28	18	3
339728	28	20	1
339728	28	22	1
339728	28	23	1
339728	28	24	1
339728	28	26	2
339728	28	27	3
339728	28	28	1
339728	28	34	1
339728	28	35	2
339728	28	39	1
339728	33	16	2
339728	33	17	1
339729	1	9	2
339729	1	10	3
339729	1	11	2
339729	1	12	1
339729	1	15	1
339729	1	17	1
339729	1	20	1
339729	1	21	3
339729	1	22	4
339729	1	23	5
339729	1	24	5
339729	1	25	1
339729	1	26	1
339729	1	27	3
339729	1	28	1
339729	1	30	1
339729	1	31	1
339729	1	33	5
339729	1	34	5
339729	1	35	7
339729	1	36	5
339729	1	37	4
339729	1	38	1
339729	1	39	2
339729	1	40	2
339729	1	41	1
339729	1	43	1
339729	1	45	2
339729	1	47	2
339729	1	48	2
339729	1	49	2
339729	1	50	1
339729	1	51	2
339729	1	52	1
339729	1	56	1
339729	1	58	1
339729	1	61	1
339729	1	62	1
339729	1	80	1
339729	2	8	1
339729	2	9	3
339729	2	10	8
339729	2	11	6
339729	2	12	3
339729	2	22	1
339729	2	23	2
339729	5	10	1
339729	12	30	1
339729	12	45	1
339729	12	50	1
339729	12	53	1
339729	12	56	2
339729	12	58	1
339729	12	61	1
339729	14	37	1
339729	14	41	1
339729	14	61	1
339729	14	65	1
339729	19	15	1
339729	23	28	1
339729	23	35	2
339729	23	36	5
339729	23	38	2
339729	23	40	3
339729	23	41	1
339729	23	42	3
339729	23	43	1
339729	23	44	1
339729	23	45	6
339729	23	46	2
339729	23	47	1
339729	23	52	2
339729	23	53	1
339729	23	60	1
339729	27	15	2
339729	27	16	1
339729	27	17	1
339729	27	20	1
339729	27	26	1
339729	27	27	1
339729	28	11	1
339729	28	15	4
339729	28	16	5
339729	28	17	3
339729	28	18	3
339729	28	19	2
339729	28	20	1
339729	28	21	1
339729	28	22	1
339729	28	23	2
339729	28	24	1
339729	28	28	2
339729	28	29	1
339729	28	38	1
339729	33	16	4
339729	33	17	2
339729	33	18	2
339729	99	42	1
339731	1	34	6
339731	1	31	2
339731	1	32	3
339731	1	33	1
339731	1	35	5
339731	1	36	7
339731	1	37	7
339731	1	38	8
339731	1	39	2
339731	1	40	1
339731	1	41	1
339731	1	42	1
339731	1	47	1
339731	1	56	1
339731	1	75	1
339731	1	85	1
339731	1	86	1
339731	1	88	1
339731	1	89	1
339731	1	90	1
339731	1	91	1
339731	1	92	1
339731	1	93	2
339731	2	19	1
339731	2	20	3
339731	2	21	8
339731	2	22	27
339731	2	23	47
339731	2	24	41
339731	2	25	18
339731	2	26	7
339731	2	30	3
339731	2	31	10
339731	2	32	4
339731	2	33	8
339731	2	34	10
339731	2	35	3
339731	2	36	5
339731	2	37	4
339731	2	48	1
339731	2	63	1
339731	2	65	1
339731	2	67	1
339731	2	69	3
339731	2	72	1
339731	2	74	2
339731	2	75	1
339731	2	78	1
339731	2	83	1
339731	9	73	1
339731	9	75	2
339731	23	30	1
339731	23	31	1
339731	23	32	2
339731	23	33	2
339731	23	34	6
339731	23	35	15
339731	23	36	19
339731	23	37	27
339731	23	38	23
339731	23	39	26
339734	1	19	1
339734	1	7	1
339734	1	8	1
339734	1	10	1
339734	1	20	4
339734	1	21	1
339734	1	22	6
339734	1	23	3
339734	1	25	2
339734	1	27	1
339734	1	28	2
339734	1	30	1
339734	1	31	3
339734	1	32	2
339734	1	33	3
339734	1	34	2
339734	1	35	4
339734	1	36	9
339734	1	37	5
339734	1	38	3
339734	1	39	4
339734	1	40	1
339734	1	41	1
339734	2	8	1
339734	2	9	10
339734	2	10	25
339734	2	11	20
339734	2	12	9
339734	2	13	1
339734	2	19	1
339734	2	21	2
339734	2	22	5
339734	2	23	1
339734	2	24	1
339734	2	34	1
339734	9	51	1
339734	9	56	1
[truncated: 7,528 more rows]
