# Supplementary material for: Inferring fish behaviour at the trawl mouth from escape location
Source: PeerJ. 2023 Jan 25;11:e14746. doi: 10.7717/peerj.14746 (PMC9884032; doi:10.7717/peerj.14746)
Supplement: Supplemental Information 1 — Raw data includes the fish length data measured for all species captured by main codend and collecting bags and the trawl operation data recored the trawl operation parameters and fishing conditions. The fish length data of each selected species was separated through the R codes included. [file peerj-11-14746-s001.zip › Supplemental Data S1/Raw data/Trawl_operation_data.xlsx]

## Sheet: Trawl operation
Sampl_ID	ST	codend	name_codend	DAY	lat	lon	Start_time	End_time	Start_depth	End_depht	Average_depth	Tow_duration	Tow_Speed	Door_spread	Vertical_open	Warp_length
339707	534	1	Main	8	662590	232200	23:58:00	12:22:00	66	78	72	24	3.5	52	7	85
339708	534	2	SB_bag	8	662590	232200	NA	NA	NA	NA	NA	NA	NA	NA	NA	NA
339709	534	3	M_bag	8	662590	232200	NA	NA	NA	NA	NA	NA	NA	NA	NA	NA
339710	534	4	P_bag	8	662590	232200	NA	NA	NA	NA	NA	NA	NA	NA	NA	NA
339711	535	1	Main	8	662570	232190	02:56:00	03:32:00	62	77	69.5	36	3.5	54	7	90
339712	535	2	SB_bag	8	662570	232190	NA	NA	NA	NA	NA	NA	NA	NA	NA	NA
339713	535	3	M_bag	8	662570	232190	NA	NA	NA	NA	NA	NA	NA	NA	NA	NA
339714	535	4	P_bag	8	662570	232190	NA	NA	NA	NA	NA	NA	NA	NA	NA	NA
339715	536	1	Main	8	662560	232220	06:54:00	07:18:00	65	75	70	24	3.5	48	7	80
339716	536	2	SB_bag	8	662560	232220	NA	NA	NA	NA	NA	NA	NA	NA	NA	NA
339717	536	3	M_bag	8	662560	232220	NA	NA	NA	NA	NA	NA	NA	NA	NA	NA
339718	536	4	P_bag	8	662560	232220	NA	NA	NA	NA	NA	NA	NA	NA	NA	NA
339719	537	1	Main	8	662590	232150	09:32:00	10:07:00	62	82	72	35	3.5	53	6.8	90
339720	537	2	SB_bag	8	662590	232150	NA	NA	NA	NA	NA	NA	NA	NA	NA	NA
339721	537	3	M_bag	8	662590	232150	NA	NA	NA	NA	NA	NA	NA	NA	NA	NA
339722	537	4	P_bag	8	662590	232150	NA	NA	NA	NA	NA	NA	NA	NA	NA	NA
339723	538	1	Main	8	662570	232180	12:12:00	12:46:00	63	82	72.5	34	3.5	NA	7	90
339724	538	2	SB_bag	8	662570	232180	NA	NA	NA	NA	NA	NA	NA	NA	NA	NA
339725	538	3	M_bag	8	662570	232180	NA	NA	NA	NA	NA	NA	NA	NA	NA	NA
339726	538	4	P_bag	8	662570	232180	NA	NA	NA	NA	NA	NA	NA	NA	NA	NA
339727	539	1	Main	8	662430	232260	14:05:00	14:38:00	72	52	62	33	3.8	NA	NA	90
339728	539	2	SB_bag	8	662430	232260	NA	NA	NA	NA	NA	NA	NA	NA	NA	NA
339729	539	3	M_bag	8	662430	232260	NA	NA	NA	NA	NA	NA	NA	NA	NA	NA
339730	539	4	P_bag	8	662430	232260	NA	NA	NA	NA	NA	NA	NA	NA	NA	NA
339731	540	1	Main	8	663170	232930	16:42:00	17:25:00	86	76	81	43	3.8	NA	6.1	150
339732	540	2	SB_bag	8	663170	232930	NA	NA	NA	NA	NA	NA	NA	NA	NA	NA
339733	540	3	M_bag	8	663170	232930	NA	NA	NA	NA	NA	NA	NA	NA	NA	NA
339734	540	4	P_bag	8	663170	232930	NA	NA	NA	NA	NA	NA	NA	NA	NA	NA
339735	541	1	Main	8	663410	233570	20:41:00	21:45:00	92	104	98	64	NA	72	6.8	145
339737	541	2	M_bag	8	663410	233570	NA	NA	NA	NA	NA	NA	NA	NA	NA	NA
339736	541	3	SB_bag	8	663410	233570	NA	NA	NA	NA	NA	NA	NA	NA	NA	NA
339738	541	4	P_bag	8	663410	233570	NA	NA	NA	NA	NA	NA	NA	NA	NA	NA
339739	542	1	Main	9	663700	234100	01:07:00	01:44:00	105	91	98	37	NA	54	7	80
339740	542	2	SB_bag	9	663700	234100	NA	NA	NA	NA	NA	NA	NA	NA	NA	NA
339741	542	3	M_bag	9	663700	234100	NA	NA	NA	NA	NA	NA	NA	NA	NA	NA
339742	542	4	P_bag	9	663700	234100	NA	NA	NA	NA	NA	NA	NA	NA	NA	NA
339743	543	1	Main	9	663230	232990	03:40:00	05:17:00	84	74	79	97	NA	60	7	90
339744	543	2	SB_bag	9	663230	232990	NA	NA	NA	NA	NA	NA	NA	NA	NA	NA
339745	543	3	M_bag	9	663230	232990	NA	NA	NA	NA	NA	NA	NA	NA	NA	NA
339746	543	4	P_bag	9	663230	232990	NA	NA	NA	NA	NA	NA	NA	NA	NA	NA
339747	544	1	Main	9	662595	232150	08:16:00	08:50:00	60	80	70	34	NA	54	7	105
339748	544	2	SB_bag	9	662595	232150	NA	NA	NA	NA	NA	NA	NA	NA	NA	NA
339749	544	3	M_bag	9	662595	232150	NA	NA	NA	NA	NA	NA	NA	NA	NA	NA
339750	544	4	P_bag	9	662595	232150	NA	NA	NA	NA	NA	NA	NA	NA	NA	NA
339751	545	1	Main	9	662600	232130	11:17:00	12:03:00	60	74	67	46	NA	60	7	105
339752	545	2	SB_bag	9	662600	232130	NA	NA	NA	NA	NA	NA	NA	NA	NA	NA
339753	545	3	M_bag	9	662600	232130	NA	NA	NA	NA	NA	NA	NA	NA	NA	NA
339754	545	4	P_bag	9	662600	232130	NA	NA	NA	NA	NA	NA	NA	NA	NA	NA
339755	546	1	Main	9	661620	240330	14:10:00	15:10:00	NA	NA	NA	60	NA	55	6.5	105
339756	546	2	SB_bag	9	661620	240330	NA	NA	NA	NA	NA	NA	NA	NA	NA	NA
339757	546	3	M_bag	9	661620	240330	NA	NA	NA	NA	NA	NA	NA	NA	NA	NA
339758	546	4	P_bag	9	661620	240330	NA	NA	NA	NA	NA	NA	NA	NA	NA	NA
339759	547	1	Main	9	660060	241010	18:14:00	18:37:00	41	43	42	23	NA	56	7	90
339760	547	2	SB_bag	9	660060	241010	NA	NA	NA	NA	NA	NA	NA	NA	NA	NA
339761	547	3	M_bag	9	660060	241010	NA	NA	NA	NA	NA	NA	NA	NA	NA	NA
339762	547	4	P_bag	9	660060	241010	NA	NA	NA	NA	NA	NA	NA	NA	NA	NA
339763	548	1	Main	9	655940	241240	20:45:00	21:45:00	45	40	42.5	60	NA	51	7	90
339764	548	2	SB_bag	9	655940	241240	NA	NA	NA	NA	NA	NA	NA	NA	NA	NA
339765	548	3	M_bag	9	655940	241240	NA	NA	NA	NA	NA	NA	NA	NA	NA	NA
339766	548	4	P_bag	9	655940	241240	NA	NA	NA	NA	NA	NA	NA	NA	NA	NA
339767	549	1	Main	10	655930	240970	02:10:00	02:40:00	44	38	41	30	NA	45	7	80
339768	549	2	SB_bag	10	655930	240970	NA	NA	NA	NA	NA	NA	NA	NA	NA	NA
339769	549	3	M_bag	10	655930	240970	NA	NA	NA	NA	NA	NA	NA	NA	NA	NA
339770	549	4	P_bag	10	655930	240970	NA	NA	NA	NA	NA	NA	NA	NA	NA	NA
339771	550	1	Main	10	660080	240980	05:32:00	06:46:00	40	41	40.5	74	NA	46	7	80
339772	550	2	SB_bag	10	660080	240980	NA	NA	NA	NA	NA	NA	NA	NA	NA	NA
339773	550	3	M_bag	10	660080	240980	NA	NA	NA	NA	NA	NA	NA	NA	NA	NA
339774	550	4	P_bag	10	660080	240980	NA	NA	NA	NA	NA	NA	NA	NA	NA	NA
339775	551	1	Main	10	660060	241030	10:44:00	11:46:00	42	40	41	62	NA	57	7	70
339776	551	2	SB_bag	10	660060	241030	NA	NA	NA	NA	NA	NA	NA	NA	NA	NA
339777	551	3	M_bag	10	660060	241030	NA	NA	NA	NA	NA	NA	NA	NA	NA	NA
339778	551	4	P_bag	10	660060	241030	NA	NA	NA	NA	NA	NA	NA	NA	NA	NA
339779	552	1	Main	10	660810	245640	15:06:00	15:36:00	NA	93	NA	30	NA	69	6	150
339780	552	2	SB_bag	10	660810	245640	NA	NA	NA	NA	NA	NA	NA	NA	NA	NA
339781	552	3	M_bag	10	660810	245640	NA	NA	NA	NA	NA	NA	NA	NA	NA	NA
339782	552	4	P_bag	10	660810	245640	NA	NA	NA	NA	NA	NA	NA	NA	NA	NA
339783	553	1	Main	10	660820	245660	18:25:00	19:00:00	98	93	95.5	35	NA	73	7	82
339784	553	2	SB_bag	10	660820	245660	NA	NA	NA	NA	NA	NA	NA	NA	NA	NA
339785	553	3	M_bag	10	660820	245660	NA	NA	NA	NA	NA	NA	NA	NA	NA	NA
339786	553	4	P_bag	10	660820	245660	NA	NA	NA	NA	NA	NA	NA	NA	NA	NA
339787	554	1	Main	10	660280	241780	20:59:00	21:53:00	54	52	53	54	NA	60	7	90
339788	554	2	SB_bag	10	660280	241780	NA	NA	NA	NA	NA	NA	NA	NA	NA	NA
339789	554	3	M_bag	10	660280	241780	NA	NA	NA	NA	NA	NA	NA	NA	NA	NA
339790	554	4	P_bag	10	660280	241780	NA	NA	NA	NA	NA	NA	NA	NA	NA	NA
339791	555	1	Main	10	660090	241000	00:20:00	01:37:00	41	40	40.5	77	NA	48	7	80
339792	555	2	SB_bag	10	660090	241000	NA	NA	NA	NA	NA	NA	NA	NA	NA	NA
339793	555	3	M_bag	10	660090	241000	NA	NA	NA	NA	NA	NA	NA	NA	NA	NA
339794	555	4	P_bag	10	660090	241000	NA	NA	NA	NA	NA	NA	NA	NA	NA	NA
339795	556	1	Main	11	654996	235674	04:23:00	05:27:00	51	46	48.5	64	NA	51	7	84
339796	556	2	SB_bag	11	654996	235674	NA	NA	NA	NA	NA	NA	NA	NA	NA	NA
339797	556	3	M_bag	11	654996	235674	NA	NA	NA	NA	NA	NA	NA	NA	NA	NA
339798	556	4	P_bag	11	654996	235674	NA	NA	NA	NA	NA	NA	NA	NA	NA	NA
339799	557	1	Main	11	655100	250430	09:12:00	09:45:00	95	85	90	33	NA	60	7	130
339800	557	2	SB_bag	11	655100	250430	NA	NA	NA	NA	NA	NA	NA	NA	NA	NA
339801	557	3	M_bag	11	655100	250430	NA	NA	NA	NA	NA	NA	NA	NA	NA	NA
339802	557	4	P_bag	11	655100	250430	NA	NA	NA	NA	NA	NA	NA	NA	NA	NA
339803	558	1	Main	11	654680	244980	11:35:00	12:04:00	75	70	72.5	29	NA	61	7	108
339804	558	2	SB_bag	11	654680	244980	NA	NA	NA	NA	NA	NA	NA	NA	NA	NA
339805	558	3	M_bag	11	654680	244980	NA	NA	NA	NA	NA	NA	NA	NA	NA	NA
339806	558	4	P_bag	11	654680	244980	NA	NA	NA	NA	NA	NA	NA	NA	NA	NA
339807	559	1	Main	11	654800	244480	14:38:00	15:22:00	NA	74	NA	44	NA		6.4	105
339808	559	2	SB_bag	11	654800	244480	NA	NA	NA	NA	NA	NA	NA	NA	NA	NA
339809	559	3	M_bag	11	654800	244480	NA	NA	NA	NA	NA	NA	NA	NA	NA	NA
339810	559	4	P_bag	11	654800	244480	NA	NA	NA	NA	NA	NA	NA	NA	NA	NA
339811	560	1	Main	11	653590	241210	18:37:00	19:02:00	26	48	37	25	NA	43	7	67
339812	560	2	SB_bag	11	653590	241210	NA	NA	NA	NA	NA	NA	NA	NA	NA	NA
339813	560	3	M_bag	11	653590	241210	NA	NA	NA	NA	NA	NA	NA	NA	NA	NA
339814	560	4	P_bag	11	653590	241210	NA	NA	NA	NA	NA	NA	NA	NA	NA	NA
339815	561	1	Main	11	651570	242490	23:25:00	23:53:00	81	80	80.5	28	NA	50	7	110
339816	561	2	SB_bag	11	651570	242490	NA	NA	NA	NA	NA	NA	NA	NA	NA	NA
339817	561	3	M_bag	11	651570	242490	NA	NA	NA	NA	NA	NA	NA	NA	NA	NA
339818	561	4	P_bag	11	651570	242490	NA	NA	NA	NA	NA	NA	NA	NA	NA	NA
339820	563	1	Main	12	642150	234750	10:42:00	11:43:00	192	166	179	61	NA	93	7	250
339821	563	2	SB_bag	12	642150	234750	NA	NA	NA	NA	NA	NA	NA	NA	NA	NA
339822	563	3	M_bag	12	642150	234750	NA	NA	NA	NA	NA	NA	NA	NA	NA	NA
339823	563	4	P_bag	12	642150	234750	NA	NA	NA	NA	NA	NA	NA	NA	NA	NA
339824	564	1	Main	12	642060	234510	17:24:00	17:58:00	192	192	192	34	NA	88	6.3	250
339825	564	2	SB_bag	12	642060	234510	NA	NA	NA	NA	NA	NA	NA	NA	NA	NA
339826	564	3	M_bag	12	642060	234510	NA	NA	NA	NA	NA	NA	NA	NA	NA	NA
339827	564	4	P_bag	12	642060	234510	NA	NA	NA	NA	NA	NA	NA	NA	NA	NA
339828	565	1	Main	12	642250	234870	21:20:00	21:54:00	NA	NA	NA	34	NA	96	7	265
339829	565	2	SB_bag	12	642250	234870	NA	NA	NA	NA	NA	NA	NA	NA	NA	NA
339830	565	3	M_bag	12	642250	234870	NA	NA	NA	NA	NA	NA	NA	NA	NA	NA
339831	565	4	P_bag	12	642250	234870	NA	NA	NA	NA	NA	NA	NA	NA	NA	NA
339832	566	1	Main	12	642010	234320	23:40:00	00:40:00	176	194	185	60	NA	91	7	220
339833	566	2	SB_bag	12	642010	234320	NA	NA	NA	NA	NA	NA	NA	NA	NA	NA
339834	566	3	M_bag	12	642010	234320	NA	NA	NA	NA	NA	NA	NA	NA	NA	NA
339835	566	4	P_bag	12	642010	234320	NA	NA	NA	NA	NA	NA	NA	NA	NA	NA
339836	567	1	Main	13	642310	234990	03:02:00	03:49:00	NA	NA	NA	47	NA	80	7	220
