# Supplementary material for: Inferring fish behaviour at the trawl mouth from escape location
Source: PeerJ. 2023 Jan 25;11:e14746. doi: 10.7717/peerj.14746 (PMC9884032; doi:10.7717/peerj.14746)
Supplement: Supplemental Information 1 — Raw data includes the fish length data measured for all species captured by main codend and collecting bags and the trawl operation data recored the trawl operation parameters and fishing conditions. The fish length data of each selected species was separated through the R codes included. [file peerj-11-14746-s001.zip › Supplemental Data S1/Selected species data/Suplemental_American_plaice_data.txt]

MLL	Tow	Bosom	Wing
1	27	534	0	1
2	28	534	0	1
3	29	534	0	2
4	33	534	0	2
5	35	534	0	1
6	37	534	0	2
7	17	535	3	7
8	20	535	1	3
9	21	535	1	4
10	23	535	1	2
11	25	535	0	4
12	28	535	1	1
13	31	535	0	1
14	32	535	0	2
15	34	535	0	1
16	13	538	0	5
17	16	538	2	5
18	17	538	1	1
19	22	538	0	1
20	23	538	0	1
21	25	538	0	2
22	40	538	0	1
23	10	539	0	2
24	15	539	4	3
25	17	539	3	3
26	18	539	3	4
27	20	539	1	2
28	22	539	1	2
29	23	539	2	1
30	24	539	1	2
31	26	539	0	3
32	27	539	0	3
33	28	539	2	1
34	34	539	0	1
35	35	539	0	2
36	39	539	0	1
37	15	542	2	1
38	16	542	1	1
39	22	542	2	1
40	23	542	2	2
41	24	542	3	1
42	25	542	0	2
43	28	542	3	1
44	32	542	0	1
45	12	545	2	1
46	13	545	3	2
47	14	545	3	10
48	15	545	2	5
49	17	545	3	2
50	22	545	2	1
51	24	545	1	2
52	25	545	0	1
53	27	545	3	2
54	28	545	1	4
55	30	545	1	1
56	31	545	1	2
57	43	545	0	1
58	16	552	0	1
59	17	552	0	2
60	20	552	0	2
61	21	552	0	2
62	22	552	0	3
63	23	552	5	1
64	24	552	1	1
65	25	552	1	2
66	31	552	0	1
67	32	552	3	1
68	33	552	1	1
69	44	552	0	1
70	46	552	0	1
71	10	558	1	2
72	11	558	4	4
73	12	558	3	2
74	13	558	0	2
75	14	558	0	1
76	17	558	1	1
77	39	558	0	1
78	16	559	1	1
79	10	559	2	6
80	11	559	6	18
81	12	559	5	10
82	13	559	1	3
83	14	559	1	3
84	13	563	4	1
85	14	563	2	6
86	15	563	7	13
87	16	563	4	5
88	17	563	5	10
89	18	563	8	14
90	19	563	3	2
91	20	563	3	15
92	21	563	6	15
93	22	563	5	25
94	23	563	9	21
95	24	563	4	10
96	25	563	3	6
97	26	563	4	2
98	27	563	1	1
99	30	563	0	1
100	33	563	0	1
101	15	534	2	2
102	21	534	0	1
103	9	535	0	1
104	10	535	0	1
105	13	535	1	2
106	14	535	4	2
107	15	535	7	3
108	16	535	2	5
109	18	535	5	1
110	19	535	3	3
111	22	535	2	4
112	24	535	2	2
113	26	535	0	2
114	27	535	1	1
115	29	535	0	1
116	30	535	1	3
117	21	538	0	1
118	28	538	0	1
119	18	540	0	1
120	31	540	0	1
121	32	540	0	1
122	37	540	0	1
123	17	543	0	3
124	20	543	0	1
125	26	543	0	1
126	27	543	0	2
127	30	543	0	1
128	35	543	0	1
129	37	543	0	2
130	40	543	0	1
131	10	543	0	1
132	16	543	0	1
133	10	545	0	1
134	11	545	1	1
135	16	545	2	2
136	19	545	0	1
137	21	545	2	1
138	26	545	0	1
139	11	552	0	1
140	18	552	3	2
141	28	552	2	1
142	33	555	0	1
143	34	555	0	1
144	37	555	0	1
145	42	555	0	1
146	45	555	0	1
147	48	555	0	2
148	51	555	0	1
149	9	559	0	1
150	15	559	1	2
151	18	559	1	2
152	20	559	1	1
153	23	559	0	1
154	33	559	0	1
155	7	563	0	1
156	12	563	2	3
157	32	563	1	2
158	14	534	2	0
159	18	534	1	0
160	19	534	2	0
161	20	534	1	0
162	22	534	2	0
163	32	534	1	0
164	38	534	1	0
165	8	535	1	0
166	11	535	1	0
167	33	535	1	0
168	36	538	1	0
169	38	538	2	0
170	39	538	1	0
171	11	539	1	0
172	16	539	5	0
173	19	539	2	0
174	21	539	1	0
175	29	539	1	0
176	38	539	1	0
177	17	542	1	0
178	19	542	1	0
179	26	542	1	0
180	27	542	1	0
181	30	542	1	0
182	33	542	1	0
183	13	542	3	0
184	9	545	1	0
185	18	545	4	0
186	20	545	1	0
187	23	545	4	0
188	29	545	1	0
189	32	545	1	0
190	8	549	2	0
191	9	549	2	0
192	18	549	1	0
193	24	549	1	0
194	14	552	1	0
195	19	552	1	0
196	27	552	3	0
197	29	552	1	0
198	30	552	2	0
199	38	552	1	0
200	10	555	1	0
201	8	558	1	0
202	16	558	1	0
203	18	558	1	0
204	19	558	1	0
205	20	558	1	0
206	21	558	1	0
207	22	558	1	0
208	10	563	1	0
209	29	563	1	0
