# Supplementary material for: Inferring fish behaviour at the trawl mouth from escape location
Source: PeerJ. 2023 Jan 25;11:e14746. doi: 10.7717/peerj.14746 (PMC9884032; doi:10.7717/peerj.14746)
Supplement: Supplemental Information 1 — Raw data includes the fish length data measured for all species captured by main codend and collecting bags and the trawl operation data recored the trawl operation parameters and fishing conditions. The fish length data of each selected species was separated through the R codes included. [file peerj-11-14746-s001.zip › Supplemental Data S1/Selected species data/Suplemental_Cod_data.txt]

MLL	Tow	Bosom	Wing
1	22	534	2	2
2	26	534	0	1
3	31	534	0	3
4	35	534	0	3
5	36	534	1	4
6	37	534	0	5
7	38	534	2	5
8	39	534	0	2
9	40	534	0	4
10	41	534	0	1
11	42	534	0	1
12	43	534	1	1
13	46	534	0	1
14	86	534	1	1
15	97	534	0	1
16	107	534	0	1
17	20	535	1	1
18	23	535	1	3
19	24	535	0	1
20	27	535	0	3
21	28	535	1	3
22	29	535	0	2
23	31	535	0	4
24	32	535	1	9
25	34	535	1	6
26	35	535	1	13
27	36	535	7	9
28	37	535	3	15
29	38	535	5	6
30	39	535	4	16
31	40	535	3	4
32	41	535	3	6
33	43	535	1	3
34	44	535	1	2
35	45	535	1	6
36	46	535	2	1
37	47	535	1	3
38	49	535	1	3
39	50	535	0	1
40	55	535	0	1
41	58	535	0	1
42	60	535	0	1
43	64	535	0	1
44	86	535	0	1
45	88	535	0	2
46	90	535	0	1
47	92	535	0	1
48	94	535	0	2
49	98	535	0	1
50	6	536	0	1
51	22	536	1	3
52	26	536	0	2
53	31	536	1	1
54	32	536	1	1
55	34	536	2	1
56	35	536	4	4
57	36	536	3	3
58	40	536	0	3
59	41	536	2	2
60	42	536	2	3
61	43	536	0	3
62	52	536	0	1
63	54	536	0	1
64	80	536	0	2
65	83	536	1	2
66	84	536	1	1
67	92	536	0	1
68	100	536	0	1
69	63	537	0	1
70	75	537	0	1
71	76	537	0	2
72	77	537	1	1
73	87	537	0	1
74	90	537	0	1
75	22	537	0	2
76	29	537	0	1
77	30	537	0	2
78	34	537	1	5
79	35	537	4	3
80	36	537	3	4
81	37	537	6	4
82	38	537	2	12
83	39	537	2	5
84	40	537	2	3
85	41	537	2	3
86	42	537	1	2
87	43	537	0	7
88	44	537	1	2
89	45	537	0	2
90	47	537	2	2
91	48	537	2	2
92	49	537	2	2
93	50	537	3	2
94	51	537	1	2
95	53	537	0	2
96	54	537	0	3
97	57	537	0	1
98	58	537	1	1
99	59	537	0	3
100	61	537	1	2
101	62	537	0	1
102	33	538	1	3
103	25	538	0	1
104	31	538	1	1
105	32	538	2	2
106	35	538	5	2
107	36	538	2	6
108	37	538	2	3
109	38	538	0	2
110	40	538	0	1
111	42	538	1	4
112	43	538	0	1
113	44	538	0	1
114	46	538	0	3
115	47	538	0	2
116	48	538	0	1
117	49	538	1	1
118	50	538	0	2
119	10	539	3	3
120	11	539	2	1
121	21	539	3	2
122	22	539	4	3
123	28	539	1	1
124	31	539	1	1
125	33	539	5	1
126	34	539	5	4
127	35	539	7	2
128	36	539	5	2
129	38	539	1	6
130	39	539	2	2
131	40	539	2	4
132	41	539	1	2
133	42	539	0	1
134	45	539	2	6
135	46	539	0	2
136	48	539	2	2
137	50	539	1	1
138	51	539	2	3
139	56	539	1	3
140	57	539	0	1
141	61	539	1	1
142	63	539	0	2
143	36	541	17	16
144	37	541	9	12
145	43	541	1	2
146	21	542	3	1
147	30	542	0	2
148	32	542	6	2
149	33	542	5	5
150	34	542	9	3
151	35	542	3	6
152	36	542	4	1
153	37	542	3	7
154	38	542	6	1
155	39	542	1	5
156	42	542	0	2
157	44	542	0	1
158	48	542	2	4
159	49	542	1	1
160	57	542	0	1
161	58	542	0	1
162	79	542	0	1
163	87	542	0	1
164	109	542	0	1
165	37	543	5	9
166	38	543	1	11
167	39	543	2	3
168	40	543	1	2
169	47	543	0	1
170	49	543	0	3
171	89	543	0	1
172	21	543	1	3
173	24	543	3	4
174	25	543	2	4
175	26	543	0	1
176	27	543	2	3
177	28	543	1	3
178	31	543	2	5
179	32	543	1	7
180	33	543	3	6
181	34	543	4	13
182	35	543	5	12
183	36	543	7	14
184	19	544	1	1
185	20	544	1	2
186	21	544	5	2
187	22	544	7	6
188	23	544	4	3
189	24	544	1	4
190	31	544	0	1
191	32	544	3	2
192	34	544	1	2
193	40	544	0	1
194	47	544	0	1
195	80	544	0	1
196	85	544	0	1
197	39	544	0	1
198	35	544	2	2
199	36	544	4	3
200	38	544	2	3
201	10	545	0	1
202	12	545	0	3
203	20	545	0	1
204	21	545	0	1
205	22	545	0	1
206	25	545	0	1
207	26	545	0	2
208	27	545	0	2
209	33	545	4	2
210	34	545	1	6
211	35	545	2	6
212	36	545	1	7
213	37	545	0	4
214	39	545	3	3
215	40	545	1	3
216	41	545	1	6
217	42	545	0	1
218	44	545	1	2
219	45	545	3	4
220	47	545	0	1
221	48	545	0	6
222	49	545	0	2
223	50	545	0	3
224	52	545	0	4
225	53	545	1	1
226	59	545	0	1
227	66	545	0	1
228	87	545	0	1
229	26	547	1	3
230	22	547	1	1
231	24	547	0	1
232	29	547	0	1
233	46	547	0	1
234	51	547	1	1
235	18	548	0	1
236	19	548	0	1
237	20	548	0	1
238	21	548	1	1
239	22	548	3	9
240	23	548	3	11
241	24	548	3	8
242	25	548	4	8
243	26	548	2	11
244	27	548	2	4
245	28	548	0	3
246	29	548	0	1
247	30	548	0	1
248	31	548	1	3
249	32	548	1	2
250	34	548	1	3
251	36	548	1	7
252	37	548	2	14
253	38	548	3	11
254	39	548	1	5
255	40	548	3	3
256	41	548	1	6
257	42	548	4	3
258	43	548	1	1
259	44	548	1	2
260	45	548	2	2
261	46	548	2	7
262	47	548	2	6
263	48	548	2	4
264	49	548	1	2
265	50	548	1	6
266	54	548	2	2
267	56	548	0	2
268	58	548	1	2
269	60	548	0	3
270	62	548	0	1
271	63	548	0	1
272	64	548	1	3
273	65	548	0	2
274	66	548	1	1
275	68	548	0	4
276	70	548	3	3
277	71	548	2	2
278	73	548	1	3
279	75	548	2	7
280	76	548	1	4
281	77	548	2	4
282	81	548	1	3
283	78	548	1	2
284	79	548	1	6
285	80	548	4	4
286	82	548	2	4
287	83	548	5	5
288	87	548	2	6
289	88	548	0	2
290	90	548	1	2
291	92	548	1	1
292	94	548	1	1
293	96	548	0	3
294	104	548	0	1
295	8	549	46	4
296	9	549	17	2
297	10	549	2	3
298	20	549	2	2
299	21	549	5	6
300	22	549	1	4
301	23	549	9	11
302	24	549	1	6
303	25	549	1	2
304	29	549	0	1
305	34	549	0	2
306	35	549	0	2
307	65	549	0	1
308	77	549	0	1
309	83	549	0	1
310	89	549	0	1
311	90	549	0	1
312	100	549	0	1
313	20	550	2	3
314	21	550	6	4
315	22	550	6	14
316	23	550	11	14
317	24	550	2	15
318	25	550	8	5
319	26	550	3	6
320	27	550	0	4
321	28	550	0	1
322	29	550	0	2
323	30	550	0	1
324	31	550	0	3
325	35	550	2	2
326	36	550	0	5
327	37	550	4	2
328	38	550	0	2
329	39	550	1	1
330	42	550	0	1
331	43	550	0	1
332	44	550	0	1
333	47	550	0	2
334	48	550	0	2
335	50	550	0	1
336	52	550	0	1
337	54	550	0	3
338	57	550	1	2
339	60	550	0	1
340	62	550	1	2
341	63	550	0	1
342	65	550	0	1
343	66	550	0	1
344	67	550	1	2
345	75	550	0	1
346	69	550	0	1
347	71	550	1	3
348	73	550	0	1
349	78	550	2	1
350	81	550	1	1
351	83	550	0	1
352	85	550	0	2
353	87	550	2	1
354	94	550	0	1
355	37	551	0	3
356	39	551	1	1
357	40	551	1	2
358	41	551	0	1
359	47	551	1	3
360	48	551	1	3
361	51	551	1	4
362	52	551	1	2
363	57	551	3	1
364	58	551	0	1
365	60	551	0	1
366	63	551	0	2
367	67	551	0	1
368	68	551	0	1
369	73	551	0	1
370	34	551	0	2
371	11	551	0	2
372	32	551	0	2
373	33	551	0	1
374	36	551	0	2
375	23	552	1	2
376	26	552	0	2
377	30	552	2	2
378	32	552	5	5
379	33	552	0	4
380	35	552	1	9
381	36	552	1	6
382	83	552	0	1
383	86	552	1	1
384	87	552	0	1
385	94	552	0	1
386	39	552	1	5
387	47	552	0	1
388	57	552	0	1
389	37	552	0	4
390	79	552	0	1
391	73	552	0	1
392	20	553	2	3
393	21	553	0	2
394	22	553	0	2
395	29	553	0	2
396	31	553	0	1
397	32	553	0	1
398	33	553	0	1
399	34	553	4	1
400	35	553	4	3
401	36	553	4	1
402	37	553	4	5
403	38	553	3	1
404	40	553	0	4
405	41	553	0	2
406	93	553	0	1
407	18	554	3	4
408	19	554	10	9
409	20	554	34	13
410	21	554	51	31
411	22	554	44	59
412	23	554	53	56
413	24	554	18	33
414	25	554	12	23
415	26	554	3	8
416	28	554	2	1
417	29	554	0	2
418	32	554	2	2
419	33	554	0	2
420	34	554	1	9
421	35	554	1	2
422	37	554	0	2
423	39	554	0	4
424	40	554	0	2
425	45	554	0	2
426	52	554	0	1
427	54	554	0	1
428	55	554	0	1
429	72	554	0	1
430	73	554	0	1
431	74	554	0	1
432	78	554	0	1
433	83	554	4	3
434	84	554	1	2
435	85	554	1	2
436	86	554	0	1
437	87	554	2	1
438	89	554	0	1
439	92	554	0	2
440	8	555	6	1
441	11	555	0	1
442	18	555	0	2
443	20	555	5	3
444	21	555	6	12
445	22	555	12	14
446	23	555	22	16
447	24	555	13	16
448	25	555	4	5
449	26	555	3	10
450	27	555	6	4
451	28	555	1	4
452	30	555	0	3
453	33	555	1	3
454	34	555	1	3
455	38	555	0	1
456	46	555	0	1
457	48	555	1	1
458	61	555	0	1
459	62	555	0	1
460	73	555	0	2
461	82	555	0	3
462	83	555	0	1
463	86	555	1	1
464	87	555	0	1
465	91	555	0	1
466	92	555	0	1
467	94	555	0	1
468	101	555	0	1
469	102	555	0	1
470	7	558	16	1
471	8	558	17	2
472	9	558	9	1
473	10	558	3	1
474	11	558	1	1
475	12	558	0	1
476	21	558	1	1
477	22	558	2	1
478	40	558	1	1
479	44	558	1	1
480	49	558	1	1
481	53	558	0	1
482	75	558	0	1
483	78	558	0	1
484	79	558	0	1
485	80	558	1	2
486	81	558	0	1
487	100	558	0	1
488	9	559	8	1
489	10	559	8	1
490	21	559	3	1
491	22	559	3	2
492	23	559	2	3
493	25	559	2	1
494	31	559	0	1
495	32	559	1	1
496	37	559	0	2
497	41	559	0	1
498	45	559	0	1
499	50	559	1	2
500	51	559	1	1
501	90	559	0	1
502	8	560	0	3
503	9	560	0	5
504	10	560	1	2
505	11	560	0	3
506	17	560	1	2
507	18	560	5	7
508	19	560	4	7
509	20	560	6	10
510	22	560	0	2
511	33	560	1	2
512	37	560	0	1
513	52	560	3	1
514	71	563	0	1
515	84	563	0	1
516	98	563	0	1
517	20	534	0	1
518	21	534	0	1
519	23	534	0	2
520	25	534	0	1
521	29	534	0	1
522	33	534	1	1
523	45	534	0	2
524	47	534	0	2
525	48	534	0	2
526	49	534	0	1
527	50	534	0	1
528	51	534	1	1
529	57	534	0	1
530	59	534	0	1
531	62	534	0	1
532	64	534	0	1
533	66	534	0	1
534	75	534	0	1
535	76	534	0	1
536	77	534	0	1
537	79	534	0	1
538	83	534	0	1
539	89	534	0	1
540	7	535	0	1
541	19	535	1	1
542	21	535	0	1
543	26	535	0	1
544	33	535	7	2
545	42	535	2	4
546	48	535	3	1
547	53	535	0	2
548	56	535	0	1
549	73	535	0	1
550	78	535	0	1
551	87	535	0	1
552	99	535	0	1
553	24	536	1	3
554	38	536	1	1
555	21	536	5	2
556	23	536	5	1
557	81	536	0	1
558	86	536	0	1
559	90	536	1	1
560	95	536	0	1
561	99	536	0	1
562	47	536	0	1
563	48	536	1	1
564	66	536	0	1
565	77	536	0	1
566	23	537	1	2
567	28	537	0	1
568	31	537	0	1
569	33	537	0	1
570	70	537	0	1
571	85	537	0	1
572	18	538	0	1
573	21	538	1	1
574	23	538	0	1
575	30	538	2	1
576	34	538	2	1
577	54	538	0	1
578	58	538	0	1
579	93	538	0	1
580	17	539	1	1
581	25	539	1	1
582	29	539	0	1
583	37	539	4	2
584	47	539	2	2
585	49	539	2	1
586	55	539	0	1
587	58	539	1	1
588	60	539	0	1
589	65	539	0	1
590	73	539	0	1
591	87	539	0	1
592	19	540	2	1
593	7	540	4	1
594	8	540	3	1
595	10	540	0	1
596	20	540	2	4
597	21	540	4	1
598	22	540	8	6
599	23	540	4	3
600	25	540	2	2
601	27	540	1	1
602	28	540	0	2
603	30	540	0	1
604	31	540	1	3
605	32	540	2	2
606	33	540	2	3
607	34	540	1	2
608	35	540	4	4
609	36	540	4	9
610	37	540	4	5
611	38	540	5	3
612	39	540	2	4
613	40	540	0	1
614	41	540	1	1
615	22	541	0	1
616	23	541	0	1
617	25	541	1	1
618	30	541	1	1
619	32	541	3	3
620	33	541	10	8
621	34	541	10	13
622	35	541	19	18
623	38	541	11	11
624	39	541	6	10
625	40	541	4	2
626	41	541	2	3
627	44	541	2	1
628	45	541	0	2
629	46	541	2	3
630	47	541	4	3
631	48	541	4	4
632	49	541	1	4
633	50	541	3	4
634	51	541	1	2
635	52	541	0	2
636	53	541	0	1
637	55	541	0	2
638	57	541	0	1
639	62	541	0	1
640	66	541	1	1
641	73	541	0	1
642	83	541	1	1
643	95	541	0	1
644	22	542	1	1
645	31	542	0	1
646	40	542	1	2
647	45	542	0	2
648	47	542	1	1
649	50	542	1	1
650	51	542	0	1
651	85	542	0	1
652	102	542	0	1
653	22	543	1	1
654	29	543	0	2
655	30	543	1	3
656	23	543	1	3
657	42	543	0	1
658	44	543	0	2
659	45	543	0	1
660	58	543	0	1
661	73	543	0	1
662	83	543	0	1
663	88	543	0	2
664	97	543	0	1
665	99	543	1	1
666	25	544	0	2
667	30	544	0	1
668	37	544	7	2
669	91	544	0	1
670	92	544	0	1
671	30	545	2	1
672	32	545	1	2
673	38	545	1	1
674	43	545	0	3
675	51	545	0	1
676	56	545	0	1
677	57	545	0	1
678	76	545	0	1
679	21	547	0	1
680	25	547	0	1
681	37	547	1	1
682	38	547	1	1
683	43	547	0	1
684	48	547	1	1
685	35	548	1	1
686	51	548	1	2
687	55	548	1	2
688	57	548	1	2
689	72	548	2	1
690	74	548	2	2
691	86	548	0	2
692	89	548	0	2
693	91	548	1	1
694	100	548	0	1
695	12	549	0	1
696	26	549	2	1
697	38	549	0	2
698	39	549	0	1
699	74	549	0	1
700	88	550	0	1
701	40	550	1	1
702	59	550	0	1
703	74	550	0	1
704	77	550	1	1
705	80	550	1	1
706	82	550	1	2
707	20	551	2	1
708	21	551	0	2
709	23	551	3	1
710	25	551	2	1
711	35	551	0	1
712	42	551	0	1
713	44	551	0	1
714	18	552	0	1
715	24	552	0	1
716	28	552	1	1
717	31	552	1	1
718	34	552	3	1
719	38	552	0	2
720	41	552	0	1
721	54	552	0	1
722	62	552	0	1
723	8	553	0	1
724	11	553	0	2
725	28	553	0	1
726	39	553	1	1
727	89	553	0	1
728	27	554	1	3
729	31	554	0	1
730	36	554	1	1
731	38	554	2	1
732	46	554	0	1
733	58	554	0	1
734	80	554	1	1
735	82	554	2	1
736	88	554	1	1
737	10	555	9	2
738	32	555	0	1
739	35	555	0	1
740	41	555	1	1
741	43	555	0	1
742	44	555	1	1
743	71	555	0	1
744	88	555	0	1
745	95	555	0	1
746	82	558	0	1
747	83	558	0	1
748	20	558	0	1
749	30	558	0	1
750	33	558	0	1
751	34	558	1	2
752	37	558	1	1
753	45	558	0	1
754	50	558	0	1
755	58	558	0	1
756	69	558	0	1
757	76	558	0	1
758	77	558	1	1
759	7	559	0	1
760	11	559	7	1
761	20	559	1	1
762	24	559	0	1
763	54	559	1	1
764	83	559	0	1
765	7	560	0	1
766	14	560	0	1
767	16	560	2	1
768	73	560	0	1
769	21	560	3	1
770	23	560	4	1
771	43	560	0	1
772	49	560	0	1
773	53	560	0	1
774	55	560	1	1
775	61	560	0	1
776	64	560	0	1
777	62	563	0	1
778	65	563	0	1
779	67	563	0	1
780	24	534	3	0
781	27	534	1	0
782	18	535	1	0
783	22	535	2	0
784	30	535	1	0
785	52	535	1	0
786	68	535	1	0
787	80	535	1	0
788	82	535	1	0
789	95	535	1	0
790	96	535	1	0
791	7	536	1	0
792	8	536	1	0
793	20	536	1	0
794	27	536	1	0
795	29	536	1	0
796	33	536	1	0
797	37	536	4	0
798	39	536	3	0
799	46	536	1	0
800	50	536	1	0
801	55	536	1	0
802	61	536	1	0
803	78	536	1	0
804	91	536	1	0
805	46	537	1	0
806	52	537	2	0
807	56	537	1	0
808	60	537	1	0
809	65	537	1	0
810	67	537	1	0
811	78	537	3	0
812	83	537	2	0
813	86	537	1	0
814	88	537	1	0
815	21	537	1	0
816	24	537	2	0
817	25	537	2	0
818	26	537	1	0
819	7	538	1	0
820	22	538	1	0
821	24	538	1	0
822	27	538	1	0
823	29	538	1	0
824	39	538	2	0
825	41	538	1	0
826	51	538	1	0
827	96	538	1	0
828	9	539	2	0
829	12	539	1	0
830	15	539	1	0
831	20	539	1	0
832	23	539	5	0
833	24	539	5	0
834	26	539	1	0
835	27	539	3	0
836	30	539	1	0
837	43	539	1	0
838	52	539	1	0
839	62	539	1	0
840	80	539	1	0
841	24	540	2	0
842	26	540	1	0
843	48	540	1	0
844	27	541	1	0
845	29	541	1	0
846	31	541	1	0
847	42	541	1	0
848	86	541	1	0
849	88	541	1	0
850	90	541	1	0
851	97	541	1	0
852	107	541	1	0
853	60	541	1	0
854	85	541	1	0
855	19	542	2	0
856	23	542	1	0
857	24	542	2	0
858	29	542	2	0
859	41	542	1	0
860	54	542	1	0
861	80	542	1	0
862	94	542	1	0
863	6	543	1	0
864	20	543	4	0
865	41	543	1	0
866	52	543	1	0
867	79	543	1	0
868	95	543	1	0
869	96	543	1	0
870	103	543	1	0
871	104	543	1	0
872	26	544	3	0
873	27	544	2	0
874	28	544	1	0
875	33	544	1	0
876	42	544	1	0
877	43	544	1	0
878	44	544	2	0
879	78	544	1	0
880	48	544	1	0
881	63	544	2	0
882	73	544	1	0
883	89	544	1	0
884	7	544	2	0
885	8	544	5	0
886	10	544	1	0
887	8	545	1	0
888	9	545	2	0
889	11	545	1	0
890	23	545	1	0
891	24	545	1	0
892	46	545	1	0
893	54	545	1	0
894	97	545	1	0
895	31	547	1	0
896	35	547	2	0
897	36	547	2	0
898	44	547	2	0
899	50	547	1	0
900	58	547	1	0
901	84	547	1	0
902	33	548	3	0
903	61	548	2	0
904	69	548	3	0
905	84	548	1	0
906	85	548	3	0
907	93	548	2	0
908	102	548	1	0
909	6	549	2	0
910	7	549	18	0
911	11	549	1	0
912	32	549	1	0
913	33	549	1	0
914	47	549	1	0
915	59	549	1	0
916	82	549	1	0
917	84	549	1	0
918	6	550	1	0
919	7	550	1	0
920	8	550	3	0
921	9	550	1	0
922	33	550	1	0
923	34	550	1	0
924	55	550	1	0
925	72	550	1	0
926	76	550	1	0
927	79	550	2	0
928	98	550	1	0
929	105	550	1	0
930	9	551	2	0
931	10	551	1	0
932	12	551	1	0
933	18	551	1	0
934	22	551	4	0
935	24	551	2	0
936	43	551	1	0
937	49	551	1	0
938	53	551	2	0
939	55	551	1	0
940	62	551	1	0
941	70	551	2	0
942	78	551	1	0
943	83	551	1	0
944	90	551	1	0
945	19	552	2	0
946	21	552	1	0
947	27	552	2	0
948	42	552	1	0
949	48	552	1	0
950	60	552	1	0
951	72	552	1	0
952	76	552	1	0
953	82	552	1	0
954	90	552	2	0
955	19	553	1	0
956	26	553	1	0
957	30	553	1	0
958	6	554	1	0
959	7	554	11	0
960	8	554	12	0
961	16	554	1	0
962	17	554	1	0
963	41	554	1	0
964	50	554	1	0
965	62	554	1	0
966	75	554	1	0
967	76	554	1	0
968	79	554	2	0
969	91	554	1	0
970	9	555	4	0
971	12	555	1	0
972	19	555	1	0
973	29	555	1	0
974	36	555	1	0
975	37	555	3	0
976	40	555	1	0
977	45	555	1	0
978	69	555	1	0
979	80	555	1	0
980	6	558	3	0
981	24	558	2	0
982	25	558	2	0
983	26	558	1	0
984	27	558	1	0
985	32	558	1	0
986	35	558	2	0
987	36	558	2	0
988	38	558	3	0
989	43	558	1	0
990	56	558	1	0
991	57	558	1	0
992	59	558	1	0
993	61	558	2	0
994	64	558	1	0
995	85	558	1	0
996	92	558	1	0
997	8	559	13	0
998	12	559	6	0
999	15	559	1	0
1000	18	559	1	0
1001	38	559	1	0
1002	40	559	1	0
1003	48	559	2	0
1004	59	559	1	0
1005	88	559	1	0
1006	25	560	1	0
1007	28	560	1	0
1008	29	560	2	0
1009	31	560	2	0
1010	34	560	1	0
1011	35	560	1	0
1012	38	560	1	0
1013	44	560	1	0
1014	46	560	1	0
1015	47	560	2	0
1016	50	560	2	0
1017	51	560	1	0
1018	54	560	1	0
1019	59	560	1	0
1020	62	560	1	0
1021	22	563	1	0
1022	33	563	1	0
1023	48	563	1	0
1024	56	563	1	0
1025	59	563	1	0
1026	68	563	1	0
1027	91	563	1	0
