# Supplementary material for: Inferring fish behaviour at the trawl mouth from escape location
Source: PeerJ. 2023 Jan 25;11:e14746. doi: 10.7717/peerj.14746 (PMC9884032; doi:10.7717/peerj.14746)
Supplement: Supplemental Information 1 — Raw data includes the fish length data measured for all species captured by main codend and collecting bags and the trawl operation data recored the trawl operation parameters and fishing conditions. The fish length data of each selected species was separated through the R codes included. [file peerj-11-14746-s001.zip › Supplemental Data S1/Selected species data/Suplemental_Dab_data.txt]

MLL	Tow	Bosom	Wing
1	19	535	0	1
2	21	538	0	1
3	14	539	0	1
4	18	539	0	1
5	21	539	0	1
6	17	545	0	1
7	19	545	1	1
8	21	545	1	5
9	23	545	0	1
10	27	545	1	1
11	30	545	0	1
12	33	545	0	1
13	36	545	0	1
14	9	549	0	2
15	10	549	3	1
16	15	549	4	1
17	23	549	4	2
18	30	549	1	3
19	31	549	0	2
20	32	549	2	2
21	34	549	1	1
22	8	551	2	3
23	12	551	1	4
24	33	551	1	2
25	34	551	3	1
26	35	551	2	1
27	36	551	0	1
28	37	551	0	2
29	20	551	4	6
30	21	551	6	4
31	22	551	9	3
32	24	551	1	6
33	26	551	3	2
34	27	551	3	2
35	28	551	3	3
36	13	551	2	2
37	14	551	2	3
38	15	551	2	2
39	16	551	0	3
40	18	551	5	2
41	19	551	2	2
42	32	551	5	5
43	30	551	0	1
44	30	553	0	1
45	14	555	0	1
46	22	555	0	1
47	27	555	1	1
48	34	555	2	2
49	35	555	1	4
50	8	558	1	2
51	10	558	0	3
52	12	558	0	2
53	16	558	1	1
54	19	558	0	1
55	20	558	1	2
56	21	558	1	1
57	22	558	3	2
58	23	558	5	1
59	24	558	0	2
60	25	558	2	1
61	27	558	1	1
62	37	558	1	1
63	10	559	3	4
64	13	559	0	2
65	15	559	3	4
66	16	559	0	2
67	20	559	5	3
68	22	559	4	3
69	20	563	0	1
70	14	535	0	2
71	18	540	0	1
72	22	540	0	1
73	8	549	2	1
74	21	549	2	1
75	24	549	2	1
76	11	551	0	1
77	17	551	0	1
78	31	551	0	2
79	8	552	0	1
80	13	552	0	1
81	23	552	1	3
82	25	552	1	2
83	27	552	0	3
84	28	552	1	1
85	30	552	0	1
86	31	552	1	3
87	39	552	0	1
88	20	553	0	1
89	32	555	0	1
90	11	558	0	3
91	14	558	0	1
92	11	559	4	4
93	12	559	1	2
94	14	559	2	1
95	21	559	1	3
96	23	559	3	1
97	24	559	2	1
98	25	559	1	1
99	27	559	2	1
100	31	559	1	1
101	34	559	0	2
102	41	559	0	1
103	21	563	0	1
104	13	535	1	0
105	15	535	4	0
106	18	535	1	0
107	21	535	1	0
108	14	538	1	0
109	15	538	1	0
110	18	538	1	0
111	15	539	2	0
112	16	539	1	0
113	17	539	1	0
114	20	539	1	0
115	26	539	1	0
116	27	539	1	0
117	22	542	1	0
118	12	545	1	0
119	14	545	1	0
120	15	545	1	0
121	16	545	1	0
122	18	545	2	0
123	29	545	1	0
124	11	549	1	0
125	12	549	1	0
126	13	549	3	0
127	14	549	1	0
128	16	549	3	0
129	17	549	2	0
130	18	549	2	0
131	19	549	2	0
132	20	549	3	0
133	26	549	1	0
134	27	549	1	0
135	28	549	1	0
136	29	549	1	0
137	33	549	1	0
138	36	549	1	0
139	6	551	1	0
140	9	551	2	0
141	23	551	3	0
142	25	551	6	0
143	19	552	1	0
144	20	552	1	0
145	24	552	1	0
146	26	552	2	0
147	32	552	1	0
148	33	552	1	0
149	34	552	1	0
150	26	555	1	0
151	29	555	2	0
152	31	555	1	0
153	33	555	2	0
154	36	555	2	0
155	15	558	1	0
156	18	558	1	0
157	28	558	2	0
158	33	558	1	0
159	34	558	1	0
160	18	559	1	0
161	19	559	2	0
162	32	559	1	0
163	35	559	1	0
164	22	563	1	0
