# Supplementary material for: Inferring fish behaviour at the trawl mouth from escape location
Source: PeerJ. 2023 Jan 25;11:e14746. doi: 10.7717/peerj.14746 (PMC9884032; doi:10.7717/peerj.14746)
Supplement: Supplemental Information 1 — Raw data includes the fish length data measured for all species captured by main codend and collecting bags and the trawl operation data recored the trawl operation parameters and fishing conditions. The fish length data of each selected species was separated through the R codes included. [file peerj-11-14746-s001.zip › Supplemental Data S1/Selected species data/Suplemental_European_plaice_data.txt]

MLL	Tow	Bosom	Wing
1	37	534	1	2
2	38	534	0	1
3	40	534	1	1
4	41	534	0	2
5	42	534	3	1
6	44	534	0	1
7	45	534	1	3
8	47	534	0	1
9	34	535	0	3
10	37	535	0	6
11	38	535	0	1
12	39	535	2	2
13	40	535	1	2
14	41	535	0	6
15	42	535	0	7
16	43	535	1	2
17	44	535	1	1
18	46	535	0	3
19	47	535	2	3
20	48	535	1	1
21	49	535	1	2
22	51	535	0	1
23	52	535	0	2
24	53	535	1	1
25	32	536	1	1
26	41	536	4	4
27	43	536	1	3
28	44	536	0	2
29	45	536	0	2
30	49	536	1	1
31	52	536	0	1
32	32	537	0	1
33	34	537	1	2
34	35	537	2	3
35	36	537	2	6
36	37	537	1	3
37	38	537	2	3
38	40	537	0	4
39	41	537	3	2
40	42	537	5	1
41	43	537	2	3
42	45	537	0	2
43	46	537	4	5
44	47	537	0	4
45	48	537	3	1
46	50	537	2	4
47	51	537	0	1
48	53	537	0	1
49	34	538	0	1
50	35	538	1	2
51	37	538	0	2
52	47	538	1	2
53	40	538	3	2
54	42	538	1	5
55	45	538	3	2
56	48	538	0	3
57	50	538	0	2
58	34	539	0	1
59	35	539	2	4
60	36	539	5	5
61	37	539	0	3
62	38	539	2	4
63	39	539	0	3
64	40	539	3	3
65	41	539	1	2
66	44	539	1	2
67	45	539	6	2
68	46	539	2	3
69	47	539	1	3
70	48	539	0	1
71	56	539	0	1
72	57	539	0	1
73	38	542	0	1
74	34	543	0	1
75	35	543	0	5
76	36	543	2	5
77	37	543	3	9
78	38	543	2	7
79	39	543	5	8
80	40	543	9	14
81	41	543	3	8
82	42	543	3	12
83	43	543	4	12
84	44	543	2	9
85	45	543	6	7
86	46	543	1	8
87	47	543	0	6
88	48	543	2	4
89	51	543	2	1
90	54	543	0	4
91	26	544	0	1
92	32	544	0	1
93	35	544	1	3
94	38	544	4	4
95	39	544	3	3
96	40	544	2	3
97	41	544	4	4
98	42	544	3	4
99	43	544	6	4
100	44	544	5	5
101	46	544	0	2
102	47	544	2	1
103	48	544	3	2
104	50	544	0	1
105	53	544	0	1
106	34	545	0	2
107	36	545	1	2
108	37	545	0	3
109	38	545	0	2
110	40	545	0	4
111	41	545	0	1
112	42	545	2	4
113	43	545	0	2
114	44	545	1	3
115	45	545	2	2
116	46	545	0	2
117	48	545	0	3
118	50	545	0	1
119	51	545	0	1
120	53	545	0	1
121	36	547	0	2
122	37	547	0	5
123	38	547	1	6
124	40	547	3	5
125	41	547	1	4
126	42	547	0	5
127	45	547	0	5
128	46	547	2	4
129	47	547	1	3
130	48	547	2	4
131	49	547	0	5
132	54	547	0	1
133	54	548	0	2
134	51	548	3	2
135	52	548	0	1
136	53	548	0	3
137	55	548	0	1
138	34	548	1	2
139	36	548	1	2
140	37	548	1	1
141	38	548	3	3
142	39	548	5	9
143	40	548	7	6
144	41	548	6	13
145	42	548	5	4
146	43	548	10	12
147	44	548	3	7
148	45	548	2	9
149	46	548	7	8
150	47	548	4	6
151	48	548	5	7
152	49	548	2	5
153	50	548	0	5
154	36	549	0	1
155	37	549	0	2
156	38	549	0	4
157	39	549	0	6
158	40	549	1	2
159	41	549	1	4
160	43	549	3	5
161	44	549	1	3
162	45	549	3	7
163	46	549	3	5
164	47	549	0	6
165	48	549	2	3
166	49	549	1	3
167	50	549	0	4
168	52	549	0	3
169	53	549	0	2
170	54	549	0	1
171	36	550	1	4
172	38	550	1	4
173	39	550	4	6
174	40	550	8	6
175	41	550	5	6
176	42	550	7	3
177	43	550	5	9
178	44	550	9	7
179	45	550	7	4
180	46	550	7	9
181	47	550	3	5
182	48	550	6	5
183	49	550	5	5
184	50	550	2	3
185	51	550	2	3
186	52	550	2	4
187	53	550	0	1
188	54	550	1	1
189	55	550	1	1
190	29	551	1	2
191	32	551	0	2
192	34	551	1	3
193	35	551	1	3
194	36	551	3	6
195	37	551	5	6
196	38	551	2	2
197	39	551	0	2
198	40	551	4	5
199	41	551	2	10
200	42	551	5	8
201	43	551	6	3
202	44	551	3	3
203	45	551	5	7
204	46	551	3	6
205	47	551	5	7
206	48	551	3	3
207	49	551	2	1
208	50	551	1	2
209	51	551	4	6
210	52	551	0	3
211	53	551	2	2
212	58	551	0	1
213	38	552	3	4
214	39	552	0	3
215	40	552	3	5
216	41	552	6	5
217	42	552	5	6
218	44	552	3	5
219	46	552	1	3
220	47	552	1	4
221	48	552	4	8
222	54	552	0	1
223	38	553	2	4
224	39	553	3	4
225	40	553	2	5
226	41	553	2	4
227	42	553	1	9
228	43	553	1	2
229	44	553	5	3
230	45	553	2	6
231	46	553	3	2
232	47	553	1	1
233	49	553	1	2
234	50	553	0	3
235	60	553	0	1
236	36	554	4	4
237	37	554	0	2
238	39	554	3	3
239	40	554	0	4
240	41	554	5	3
241	42	554	2	5
242	43	554	2	3
243	44	554	2	4
244	45	554	4	4
245	46	554	3	4
246	47	554	2	5
247	48	554	2	3
248	49	554	0	4
249	50	554	1	2
250	51	554	4	9
251	62	554	0	1
252	30	555	0	1
253	33	555	1	2
254	34	555	0	1
255	35	555	0	1
256	39	555	0	1
257	40	555	3	4
258	41	555	1	4
259	42	555	1	4
260	43	555	5	7
261	44	555	5	2
262	45	555	5	12
263	46	555	2	7
264	47	555	3	5
265	48	555	3	5
266	50	555	0	3
267	52	555	0	4
268	40	558	3	1
269	41	558	2	2
270	42	558	6	6
271	44	558	2	1
272	46	558	1	2
273	48	558	0	3
274	33	559	0	1
275	36	559	2	4
276	37	559	4	6
277	39	559	5	6
278	40	559	6	3
279	41	559	2	2
280	45	559	1	2
281	47	559	1	1
282	49	559	2	1
283	54	559	0	1
284	36	534	0	1
285	39	534	0	1
286	18	535	0	1
287	23	535	0	1
288	25	535	0	1
289	26	535	0	1
290	30	535	0	1
291	36	535	1	1
292	45	535	1	1
293	54	535	1	1
294	59	535	0	1
295	36	536	3	1
296	38	536	1	1
297	50	536	2	1
298	44	537	0	1
299	49	537	0	1
300	52	537	0	1
301	16	538	0	1
302	28	538	0	1
303	38	538	0	1
304	39	538	0	1
305	42	539	3	4
306	43	539	1	2
307	49	539	0	2
308	51	539	0	1
309	52	539	2	1
310	31	539	0	1
311	12	540	0	1
312	32	540	1	1
313	36	540	1	2
314	38	540	3	6
315	34	540	0	1
316	35	540	1	1
317	41	540	4	9
318	42	540	6	6
319	39	540	6	1
320	40	540	6	10
321	45	540	1	1
322	46	540	2	4
323	47	540	2	5
324	48	540	2	4
325	49	540	2	1
326	50	540	0	1
327	52	540	0	1
328	53	540	2	2
329	54	540	2	1
330	55	540	0	1
331	58	540	1	1
332	43	540	2	5
333	44	540	3	4
334	44	541	0	1
335	45	541	0	3
336	46	541	0	1
337	47	541	4	2
338	51	541	0	1
339	34	541	0	2
340	35	541	0	1
341	37	541	1	1
342	38	541	0	1
343	39	541	1	1
344	41	541	1	3
345	42	541	1	1
346	43	541	0	2
347	49	543	0	5
348	50	543	2	1
349	52	543	1	1
350	33	544	1	2
351	49	544	0	1
352	31	545	0	1
353	39	545	0	2
354	47	545	0	1
355	52	545	0	1
356	34	547	0	1
357	43	547	1	3
358	44	547	0	4
359	50	547	0	1
360	52	547	0	1
361	53	547	0	1
362	56	547	0	1
363	65	547	0	1
364	35	548	0	1
365	35	549	1	1
366	42	549	1	1
367	51	549	0	2
368	55	549	0	1
369	35	550	0	1
370	56	551	1	1
371	34	552	0	1
372	43	552	3	1
373	45	552	5	4
374	50	552	0	1
375	52	552	0	2
376	35	553	1	1
377	37	553	0	1
378	51	553	0	1
379	52	553	0	1
380	33	554	0	1
381	38	554	2	1
382	52	554	1	3
383	53	554	2	1
384	54	554	0	1
385	55	554	0	2
386	38	555	1	3
387	49	555	1	1
388	51	555	1	1
389	54	555	0	2
390	37	558	3	1
391	39	558	6	3
392	45	558	3	2
393	34	559	2	2
394	38	559	1	5
395	44	559	1	1
396	53	559	0	1
397	26	560	0	1
398	35	534	1	0
399	43	534	1	0
400	46	534	2	0
401	50	535	3	0
402	37	536	4	0
403	39	536	1	0
404	42	536	1	0
405	47	536	2	0
406	31	537	1	0
407	33	537	1	0
408	39	537	1	0
409	30	538	2	0
410	33	538	1	0
411	36	538	2	0
412	41	538	2	0
413	43	538	3	0
414	44	538	1	0
415	51	538	2	0
416	28	539	1	0
417	53	539	1	0
418	60	539	1	0
419	51	540	1	0
420	33	540	1	0
421	37	540	8	0
422	36	541	1	0
423	48	541	1	0
424	40	542	2	0
425	31	543	1	0
426	55	543	1	0
427	34	544	2	0
428	36	544	2	0
429	37	544	1	0
430	45	544	3	0
431	51	544	1	0
432	54	544	1	0
433	27	545	1	0
434	35	547	1	0
435	32	548	1	0
436	24	549	1	0
437	26	550	1	0
438	34	550	1	0
439	37	550	2	0
440	56	550	1	0
441	57	550	1	0
442	59	551	1	0
443	25	552	1	0
444	30	552	1	0
445	36	552	1	0
446	37	552	2	0
447	51	552	2	0
448	36	553	3	0
449	30	554	1	0
450	59	554	1	0
451	38	558	3	0
452	43	558	1	0
453	49	558	1	0
454	10	559	1	0
455	29	559	1	0
456	35	559	1	0
457	42	559	1	0
458	31	560	1	0
459	42	560	1	0
