# Supplementary material for: Inferring fish behaviour at the trawl mouth from escape location
Source: PeerJ. 2023 Jan 25;11:e14746. doi: 10.7717/peerj.14746 (PMC9884032; doi:10.7717/peerj.14746)
Supplement: Supplemental Information 1 — Raw data includes the fish length data measured for all species captured by main codend and collecting bags and the trawl operation data recored the trawl operation parameters and fishing conditions. The fish length data of each selected species was separated through the R codes included. [file peerj-11-14746-s001.zip › Supplemental Data S1/Selected species data/Suplemental_Haddock_data.txt]

MLL	Tow	Bosom	Wing
1	23	534	0	3
2	24	534	0	4
3	25	534	0	1
4	30	534	0	1
5	31	534	0	2
6	32	534	0	1
7	33	534	0	2
8	34	534	0	2
9	35	534	0	1
10	36	534	0	1
11	44	534	0	1
12	10	535	6	2
13	18	535	1	2
14	20	535	0	6
15	21	535	5	2
16	22	535	5	4
17	23	535	3	9
18	24	535	1	9
19	25	535	3	7
20	26	535	1	3
21	27	535	0	4
22	28	535	1	4
23	29	535	0	3
24	30	535	1	2
25	31	535	1	7
26	32	535	3	5
27	33	535	3	12
28	34	535	0	2
29	35	535	1	3
30	36	535	0	2
31	42	535	0	1
32	9	536	1	2
33	10	536	5	6
34	11	536	0	1
35	21	536	0	2
36	22	536	0	1
37	23	536	0	2
38	24	536	2	2
39	26	536	1	1
40	31	536	0	1
41	32	536	0	1
42	21	537	0	1
43	23	537	0	1
44	25	537	0	3
45	33	537	0	2
46	9	538	2	8
47	10	538	4	15
48	11	538	12	9
49	22	538	1	12
50	23	538	0	7
51	24	538	0	4
52	25	538	1	4
53	27	538	1	2
54	32	538	0	2
55	33	538	0	3
56	35	538	0	2
57	36	538	0	1
58	8	539	1	1
59	9	539	3	3
60	10	539	8	23
61	11	539	6	8
62	12	539	3	2
63	21	539	0	3
64	23	539	2	2
65	34	539	0	1
66	11	541	0	2
67	23	541	2	4
68	35	541	2	3
69	20	542	0	2
70	22	542	1	7
71	23	542	2	4
72	24	542	2	5
73	30	542	0	2
74	31	542	0	3
75	32	542	2	4
76	34	542	0	3
77	35	542	0	2
78	37	542	0	1
79	20	543	0	2
80	21	543	1	3
81	22	543	1	4
82	23	543	1	7
83	24	543	0	8
84	25	543	1	6
85	31	543	1	1
86	32	543	1	4
87	33	543	2	4
88	34	543	1	1
89	35	543	0	2
90	36	543	0	1
91	37	543	0	2
92	9	544	14	7
93	10	544	26	9
94	11	544	11	7
95	21	544	0	1
96	22	544	0	1
97	23	544	0	1
98	32	544	1	1
99	10	545	14	12
100	11	545	3	10
101	21	545	1	3
102	22	545	1	3
103	24	545	2	2
104	30	545	0	3
105	31	545	2	3
106	33	545	0	3
107	34	545	0	1
108	47	545	0	1
109	9	547	2	5
110	10	547	8	20
111	11	547	12	4
112	12	547	3	3
113	23	547	0	1
114	32	547	0	1
115	7	548	1	2
116	8	548	1	1
117	10	548	4	3
118	11	548	2	2
119	12	548	0	1
120	22	548	1	1
121	23	548	1	4
122	24	548	0	6
123	25	548	1	5
124	26	548	0	3
125	31	548	1	2
126	32	548	1	6
127	33	548	2	12
128	34	548	3	9
129	35	548	0	11
130	36	548	2	4
131	37	548	1	3
132	38	548	0	1
133	9	549	15	8
134	10	549	71	26
135	11	549	50	10
136	12	549	15	11
137	13	549	10	7
138	15	549	0	1
139	23	549	3	10
140	24	549	1	4
141	25	549	0	3
142	27	549	0	1
143	30	549	0	2
144	36	549	0	2
145	31	549	0	2
146	32	549	0	3
147	33	549	0	1
148	9	550	7	6
149	10	550	22	21
150	11	550	13	18
151	12	550	3	2
152	21	550	0	2
153	23	550	1	1
154	24	550	2	2
155	26	550	2	3
156	33	550	1	2
157	34	550	0	1
158	35	550	1	3
159	43	550	0	1
160	9	551	14	3
161	10	551	104	32
162	11	551	70	22
163	12	551	33	10
164	13	551	6	3
165	22	551	1	1
166	22	552	1	4
167	23	552	0	4
168	24	552	1	3
169	25	552	1	1
170	26	552	0	1
171	27	552	0	1
172	30	552	2	1
173	31	552	0	2
174	32	552	1	2
175	33	552	0	1
176	34	552	0	2
177	35	552	0	2
178	37	552	0	1
179	22	553	0	4
180	23	553	0	2
181	24	553	1	4
182	25	553	0	2
183	28	553	0	1
184	30	553	0	1
185	31	553	0	1
186	32	553	0	1
187	33	553	1	1
188	35	553	1	2
189	36	553	0	1
190	9	554	11	6
191	10	554	8	7
192	11	554	11	6
193	12	554	2	3
194	26	554	0	1
195	32	554	1	3
196	33	554	0	3
197	34	554	0	2
198	35	554	0	1
199	10	555	50	15
200	11	555	52	18
201	12	555	8	10
202	13	555	2	1
203	14	555	0	1
204	20	555	0	2
205	21	555	2	2
206	22	555	1	2
207	23	555	1	1
208	24	555	1	6
209	25	555	3	8
210	26	555	1	2
211	28	555	0	1
212	29	555	0	1
213	30	555	2	4
214	31	555	1	6
215	32	555	1	9
216	33	555	3	4
217	36	555	0	3
218	38	555	0	1
219	43	555	0	1
220	9	558	23	4
221	10	558	103	55
222	11	558	74	71
223	12	558	26	25
224	13	558	0	10
225	27	558	0	1
226	9	559	14	13
227	10	559	85	105
228	11	559	117	118
229	12	559	54	55
230	13	559	9	14
231	14	559	4	4
232	9	560	0	1
233	10	560	0	1
234	12	560	0	1
235	13	560	0	1
236	35	560	0	1
237	19	534	0	1
238	37	534	0	1
239	22	534	0	1
240	19	535	2	1
241	47	535	0	1
242	33	536	0	1
243	30	537	1	1
244	32	537	0	3
245	38	537	0	1
246	12	538	2	2
247	17	538	0	1
248	19	538	0	1
249	20	538	0	1
250	21	538	0	4
251	31	538	0	1
252	34	538	0	1
253	13	539	0	1
254	14	539	0	1
255	20	539	0	1
256	22	539	1	1
257	24	539	0	1
258	28	539	0	1
259	32	539	0	1
260	33	539	0	2
261	37	539	0	1
262	46	539	0	1
263	8	540	2	1
264	9	540	29	10
265	10	540	45	25
266	11	540	23	20
267	12	540	4	9
268	13	540	0	1
269	19	540	0	1
270	21	540	0	2
271	22	540	0	5
272	23	540	1	1
273	24	540	1	1
274	34	540	0	1
275	9	541	0	1
276	10	541	0	4
277	22	541	2	2
278	24	541	2	3
279	25	541	0	2
280	27	541	0	1
281	32	541	0	4
282	33	541	2	2
283	34	541	0	1
284	36	541	0	2
285	37	541	0	1
286	21	542	2	1
287	28	542	0	1
288	29	542	0	1
289	33	542	0	3
290	11	543	2	1
291	17	543	0	1
292	28	543	0	1
293	8	544	2	1
294	12	544	1	2
295	13	544	0	1
296	30	544	0	1
297	9	545	2	1
298	12	545	0	2
299	13	545	0	1
300	19	545	0	1
301	23	545	1	1
302	25	545	2	1
303	27	545	0	3
304	38	545	0	1
305	46	545	0	1
306	49	545	0	1
307	22	547	1	1
308	24	547	1	1
309	26	547	0	1
310	28	548	0	1
311	43	548	1	1
312	45	548	0	1
313	49	548	0	1
314	8	549	4	1
315	20	549	1	1
316	21	549	1	1
317	22	549	0	2
318	26	549	0	1
319	29	549	0	1
320	34	549	0	3
321	35	549	1	1
322	22	550	0	2
323	25	550	0	1
324	29	550	0	1
325	36	550	2	1
326	8	551	1	1
327	21	551	0	2
328	23	551	1	1
329	24	551	0	1
330	32	551	0	1
331	33	551	1	2
332	28	552	0	1
333	29	553	1	1
334	36	554	0	1
335	41	555	0	1
336	27	555	0	1
337	34	555	2	3
338	35	555	1	2
339	16	558	0	1
340	28	558	0	1
341	8	559	1	1
342	22	559	0	1
343	30	563	0	1
344	9	534	1	0
345	10	534	5	0
346	11	534	1	0
347	20	534	1	0
348	21	534	1	0
349	28	534	1	0
350	11	535	3	0
351	12	535	4	0
352	17	535	1	0
353	49	535	1	0
354	25	536	1	0
355	29	536	1	0
356	22	537	1	0
357	24	537	1	0
358	35	537	1	0
359	13	538	1	0
360	28	538	1	0
361	26	541	1	0
362	9	542	1	0
363	10	542	2	0
364	26	542	1	0
365	9	543	2	0
366	10	543	5	0
367	12	543	1	0
368	16	543	1	0
369	24	544	1	0
370	31	544	1	0
371	35	544	1	0
372	17	545	1	0
373	35	545	1	0
374	9	548	2	0
375	27	548	1	0
376	8	550	2	0
377	32	550	1	0
378	30	551	2	0
379	8	552	1	0
380	21	552	1	0
381	8	553	1	0
382	10	553	1	0
383	11	553	1	0
384	8	554	2	0
385	13	554	1	0
386	24	554	1	0
387	8	555	1	0
388	9	555	3	0
389	6	558	1	0
390	7	558	2	0
391	8	558	7	0
392	22	558	1	0
393	31	558	1	0
394	32	558	1	0
395	34	558	1	0
396	35	558	1	0
397	36	558	1	0
398	41	558	1	0
399	8	560	1	0
400	22	560	1	0
401	34	563	1	0
402	37	563	1	0
