# Supplementary material for: Inferring fish behaviour at the trawl mouth from escape location
Source: PeerJ. 2023 Jan 25;11:e14746. doi: 10.7717/peerj.14746 (PMC9884032; doi:10.7717/peerj.14746)
Supplement: Supplemental Information 1 — Raw data includes the fish length data measured for all species captured by main codend and collecting bags and the trawl operation data recored the trawl operation parameters and fishing conditions. The fish length data of each selected species was separated through the R codes included. [file peerj-11-14746-s001.zip › Supplemental Data S1/Selected species data/Suplemental_Monfish_data.txt]

MLL	Tow	Bosom	Wing
1	37	534	0	1
2	47	534	0	1
3	41	535	0	1
4	42	535	0	1
5	45	535	0	2
6	47	535	0	1
7	55	535	0	1
8	61	535	0	1
9	62	535	0	1
10	72	535	0	1
11	43	538	0	1
12	45	538	0	1
13	46	538	0	2
14	64	538	0	1
15	34	539	0	2
16	38	539	0	2
17	39	539	0	1
18	43	539	0	1
19	46	539	0	1
20	53	539	0	1
21	63	539	0	1
22	67	539	0	2
23	68	539	0	1
24	35	542	0	1
25	62	542	0	1
26	64	542	0	1
27	55	544	0	1
28	28	545	0	1
29	38	545	1	2
30	50	549	0	2
31	52	549	0	2
32	58	549	0	1
33	62	549	1	1
34	63	549	1	1
35	66	549	0	2
36	69	549	0	3
37	70	549	0	1
38	75	549	0	1
39	45	550	0	1
40	47	550	0	1
41	49	550	0	1
42	50	550	0	1
43	54	550	1	1
44	56	550	1	2
45	61	550	0	2
46	64	550	0	1
47	66	550	1	2
48	67	550	0	2
49	69	550	1	3
50	73	550	0	2
51	74	550	0	1
52	78	550	1	2
53	26	551	0	1
54	53	551	1	1
55	63	551	0	1
56	64	551	0	3
57	66	551	0	2
58	67	551	1	2
59	68	551	0	1
60	70	551	0	2
61	72	551	1	3
62	29	551	0	1
63	39	551	1	1
64	41	551	0	2
65	57	551	0	2
66	58	551	1	1
67	60	551	2	2
68	36	552	0	1
69	72	552	0	1
70	30	553	0	1
71	37	554	0	3
72	42	554	0	1
73	43	554	1	1
74	56	554	0	1
75	58	554	0	1
76	64	554	0	1
77	65	554	0	2
78	74	554	0	2
79	30	555	0	1
80	45	555	0	3
81	46	555	0	1
82	48	555	0	2
83	49	555	0	2
84	53	555	0	1
85	54	555	0	1
86	62	555	0	3
87	64	555	0	1
88	67	555	0	2
89	70	555	1	1
90	71	555	0	3
91	75	555	0	2
92	79	555	0	1
93	55	558	0	1
94	59	558	0	1
95	63	558	0	1
96	44	559	0	1
97	45	559	0	1
98	48	559	0	1
99	68	559	0	1
100	78	559	0	1
101	51	534	0	1
102	60	534	0	1
103	63	535	0	1
104	43	535	0	1
105	53	535	0	1
106	64	535	1	1
107	66	535	0	1
108	75	535	0	1
109	76	535	0	1
110	36	535	0	1
111	40	535	0	1
112	60	538	1	1
113	42	539	0	2
114	45	539	0	1
115	54	539	0	1
116	57	539	0	1
117	65	539	1	1
118	40	540	0	1
119	41	540	0	1
120	52	540	0	1
121	55	540	0	2
122	57	540	0	1
123	40	543	0	1
124	46	543	0	1
125	47	543	0	2
126	63	543	0	1
127	29	549	0	1
128	55	549	0	1
129	60	549	0	1
130	65	549	0	1
131	36	550	0	1
132	38	550	0	1
133	43	550	0	1
134	52	550	0	2
135	55	550	1	1
136	58	550	0	2
137	65	550	1	3
138	70	550	0	1
139	76	550	0	1
140	48	551	0	2
141	50	551	0	1
142	51	551	0	1
143	55	551	0	1
144	59	551	0	1
145	61	551	0	1
146	62	551	0	1
147	69	551	0	1
148	73	551	0	1
149	82	551	0	1
150	83	551	0	2
151	46	552	0	1
152	57	552	0	1
153	61	552	0	1
154	53	553	0	1
155	62	553	0	1
156	35	554	0	1
157	36	554	0	1
158	41	554	0	1
159	48	554	0	1
160	49	554	0	1
161	50	554	1	1
162	51	554	0	1
163	54	554	1	1
164	57	554	0	1
165	63	554	0	1
166	66	554	1	1
167	67	554	0	1
168	68	554	0	1
169	72	554	0	1
170	37	555	0	1
171	39	555	0	1
172	42	555	1	1
173	47	555	0	1
174	52	555	0	1
175	58	555	1	1
176	59	555	0	1
177	63	555	1	1
178	65	555	1	1
179	66	555	0	1
180	68	555	0	1
181	73	555	0	1
182	74	555	0	2
183	23	558	0	1
184	37	558	0	1
185	48	558	0	1
186	49	558	0	1
187	53	558	0	1
188	64	558	0	1
189	42	559	0	1
190	49	559	1	1
191	52	559	0	1
192	56	559	0	1
193	59	559	1	1
194	60	559	0	1
195	63	559	0	2
196	66	559	0	1
197	70	559	0	1
198	72	559	0	1
199	57	534	1	0
200	48	538	1	0
201	65	538	1	0
202	37	539	1	0
203	41	539	1	0
204	61	539	1	0
205	47	545	1	0
206	51	545	1	0
207	60	545	1	0
208	73	545	1	0
209	38	549	1	0
210	64	549	1	0
211	59	550	1	0
212	63	550	1	0
213	71	550	2	0
214	39	550	1	0
215	40	550	1	0
216	72	550	1	0
217	44	550	1	0
218	34	551	1	0
219	37	551	1	0
220	44	551	1	0
221	46	551	1	0
222	74	551	1	0
223	75	551	1	0
224	45	552	1	0
225	39	554	1	0
226	44	554	1	0
227	46	554	1	0
228	53	554	1	0
229	55	554	1	0
230	59	554	1	0
231	76	554	1	0
232	55	555	1	0
233	57	555	1	0
234	69	555	2	0
235	58	558	1	0
236	61	559	1	0
