# Supplementary material for: Inferring fish behaviour at the trawl mouth from escape location
Source: PeerJ. 2023 Jan 25;11:e14746. doi: 10.7717/peerj.14746 (PMC9884032; doi:10.7717/peerj.14746)
Supplement: Supplemental Information 1 — Raw data includes the fish length data measured for all species captured by main codend and collecting bags and the trawl operation data recored the trawl operation parameters and fishing conditions. The fish length data of each selected species was separated through the R codes included. [file peerj-11-14746-s001.zip › Supplemental Data S1/Supplemental workup/Supplemental_monkfish_code.R]

#Supplemental data for PeerJ
rm(list=ls(all=TRUE))

library(dplyr)

library(readxl) #if excel files

Data    <- read_excel("Fish_length_data.xlsx")
Station <- read_excel("Trawl_operation_data.xlsx")

Monk <- subset(Data, Species == 14)#The species name of Monkfish is noted as number "14" in the Trawl operation data

#combine the length data and Cod data in a data called Cod1 below

Monk1 <- merge(Monk, Station, by = 'Sampl_ID')

#remove some tows as they sampled inconsistencies
Monk1<-subset(Monk1, ST != 556 & ST != 561 & ST != 566&ST != 556 & ST != 561 & ST != 566& ST != 567&ST != 564&ST != 565)

#selecting the colums that need for analyses
Monk1<-select(Monk1, length, number, ST, codend)

#plot length freq...checking if merge looks OK
plot(number~length, data=Monk1)#look Ok

#subset codend number 2 and 4 which are wing bags, and codend number 3 is bosom bags 
Codend2<-subset(Monk1, codend == 2)
Codend2<-select(Codend2, -codend)#remove the codend column as it is no longer needed
Codend4<-subset(Monk1, codend == 4)
Codend4<-select(Codend4, -codend)#remove the codend column as it is no longer needed
Codend3<-subset(Monk1, codend == 3)
Codend3<-select(Codend3, -codend)#remove the codend column as it is no longer needed

#Join data of codend 2 and 4 for the catch of wing bags
DataNew1 <- full_join(Codend2, Codend4, by = c("ST", "length"))
#Join data of codend 2 and 4 and 3 for the analysis
DataNew2<-full_join(DataNew1, Codend3, by = c("ST", "length"))
DataNew2[is.na(DataNew2)] <- 0#remove NA in the dataset

#change the name of colums
names(DataNew2)<- c("length", "Codend2","ST",  "Codend4", "Codend3" ) 

#suming catch of wing bags
DataNew2$twofour<-DataNew2$Codend2+DataNew2$Codend4

Data<-DataNew2[,c(1,3,5,6)]#Drop column 2 and 4 as they are no longer needed

#Change the name of columns
names(Data)<- c("MLL", "Tow","Bosom",  "Wing")

#save data frame
write.table(Data,  file = "Suplemental_Monfish_data.txt", sep ="\t" ,row.names = TRUE, col.names = TRUE)
